# Supplementary material for: A potential regulatory network underlying distinct fate commitment of myogenic and adipogenic cells in skeletal muscle
Source: Sci Rep. 2017 Mar 9;7:44133. doi: 10.1038/srep44133 (PMC5343460; doi:10.1038/srep44133)
Supplement: Supplementary Table s3 [file srep44133-s2.xls]

## Sheet: Sheet1
A potential regulatory network underlying distinct fate commitment of myogenic and adipogenic cells in skeletal muscle Wenjuan Sun, Ting He, Chunfu Qin, Kai Qiu, Xin Zhang, Yanhong Luo, Defa, Li, Jingdong Yin* State Key Lab of Animal Nutrition, College of Animal Science and Biotechnology, China Agricultural University, Beijing, 100193, China * Correspondence: yinjd@cau.edu.cn
Table S3: List of 449 DEGs between adipogenic and myogenic cells derived from pig skeletal muscle.
#ID	Gene Name	E01_FPKM	E02_FPKM	E03_FPKM	E04_FPKM	E05_FPKM	E06_FPKM	FDR	log2FC	regulated	nr_annotation
ENSSSCG00000007470	FAM65C	0.792497	1.19907	0.594944	0.213294	0.128291	0.0704215	0.00201766	-2.76904	down	PREDICTED: protein FAM65C-like [Sus scrofa]
ENSSSCG00000006862	VCAM1	14.5159	24.921	6.01199	2.93826	2.09872	2.35277	0.0466524	-2.69988	down	vascular cell adhesion protein 1 precursor [Sus scrofa]
ENSSSCG00000002864	SLC7A10	7.32281	5.37282	6.89716	1.43822	1.44177	0.554005	1.98146e-11	-2.5444	down	PREDICTED: asc-type amino acid transporter 1 [Sus scrofa]
ENSSSCG00000016381	SNED1	37.7299	31.8742	23.0899	6.54574	6.38858	3.21125	3.82408e-09	-2.52225	down	PREDICTED: sushi, nidogen and EGF-like domains 1 [Sus scrofa]
ENSSSCG00000012651	XPNPEP2	2.4887	3.97543	3.29395	0.234194	1.06021	0.387251	8.16738e-06	-2.4822	down	xaa-Pro aminopeptidase 2 precursor [Sus scrofa]
ENSSSCG00000024122	CHST8	1.10723	1.9051	2.59866	0.53641	0.161321	0.398493	0.0180439	-2.35639	down	PREDICTED: carbohydrate sulfotransferase 8-like [Sus scrofa]
ENSSSCG00000016672	ADCYAP1R1	5.66853	3.84827	5.02768	1.032	1.08374	0.919991	7.21483e-07	-2.33045	down	pituitary adenylate cyclase-activating polypeptide type I receptor precursor variant 1 [Sus scrofa]
ENSSSCG00000028873	PDGFRα	87.8024	113.887	117	15.627	17.3889	30.3773	8.56892e-18	-2.32877	down	PREDICTED: platelet-derived growth factor receptor alpha [Ceratotherium simum simum]
ENSSSCG00000000029	SCUBE1	5.69978	3.87188	1.84788	0.932394	1.01379	0.355213	0.0425943	-2.32163	down	PREDICTED: signal peptide, CUB domain, EGF-like 1, partial [Sus scrofa]
ENSSSCG00000012644	TENM1	1.14853	2.38608	1.0692	0.0343736	0.10338	0.982202	0.0129591	-2.32068	down	PREDICTED: teneurin-1-like isoform 1 [Sus scrofa]
ENSSSCG00000010974	CNTFR	2.66063	2.97748	4.63836	0.785957	0.283644	1.08991	0.000408	-2.29903	down	PREDICTED: ciliary neurotrophic factor receptor subunit alpha isoform 1 [Sus scrofa]
ENSSSCG00000021916	ITGA9	3.75632	2.66732	2.28988	0.866566	0.260612	0.858349	0.0422105	-2.11497	down	PREDICTED: integrin alpha-9 [Trichechus manatus latirostris]
ENSSSCG00000011641	SLCO2A1	20.9405	18.3047	19.6543	5.91786	3.9132	3.44875	3.09216e-09	-2.10409	down	solute carrier organic anion transporter family member 2A1 [Sus scrofa]
ENSSSCG00000003821	KANK4	0.969673	0.539288	0.501557	0.320297	0.128435	0.0705022	0.0487094	-2.02558	down	PREDICTED: KN motif and ankyrin repeat domain-containing protein 4 [Sus scrofa]
ENSSSCG00000014012	GFPT2	8.91648	7.42733	5.71866	2.12127	1.00526	2.6742	2.73813e-06	-1.93515	down	PREDICTED: glucosamine--fructose-6-phosphate aminotransferase [isomerizing] 2-like [Sus scrofa]
ENSSSCG00000007147	HSPA12B	7.23536	7.8754	4.62001	1.53515	2.15451	1.58395	2.5427e-05	-1.92785	down	PREDICTED: heat shock 70 kDa protein 12B [Sus scrofa]
ENSSSCG00000000573	KCNJ8	1.41058	2.42705	1.98364	0.621247	0.653921	0.307678	0.00403328	-1.92495	down	PREDICTED: ATP-sensitive inward rectifier potassium channel 8 [Sus scrofa]
ENSSSCG00000014310	CXCL14	4.3842	10.4635	6.4122	1.37031	2.47264	1.95114	0.0384857	-1.89986	down	C-X-C motif chemokine 14 precursor [Bos taurus]
ENSSSCG00000030417	ITGA9	21.7605	13.4404	13.3929	7.09565	2.4388	4.01621	0.0370972	-1.88422	down	PREDICTED: integrin alpha-9 [Orcinus orca]
ENSSSCG00000001787	IL16	4.5146	5.2316	6.48235	1.10141	2.11378	1.30087	1.4078e-05	-1.86191	down	PREDICTED: pro-interleukin-16 [Orcinus orca]
ENSSSCG00000009655	EBF2	11.4833	13.4131	12.9976	3.90104	3.57062	3.02404	2.88549e-11	-1.86089	down	PREDICTED: transcription factor COE2 isoform X1 [Mustela putorius furo]
ENSSSCG00000003437	TNFRSF8	40.3895	32.1433	29.2803	15.4468	10.8272	7.93582	5.47628e-17	-1.83658	down	PREDICTED: tumor necrosis factor receptor superfamily member 8-like [Sus scrofa]
ENSSSCG00000000675	C1R	69.9226	86.0676	85.2277	20.6508	27.7909	20.0302	2.09272e-23	-1.81682	down	PREDICTED: LOW QUALITY PROTEIN: complement C1r subcomponent [Sus scrofa]
ENSSSCG00000025645		2.47343	2.76253	1.45823	0.55184	0.569009	0.858954	0.00378198	-1.79822	down	PREDICTED: IQ motif containing GTPase activating protein 2 [Sus scrofa]
ENSSSCG00000017585	SAMD14	6.28645	2.9919	4.22102	1.93711	1.07184	0.797869	0.0238322	-1.77844	down	PREDICTED: sterile alpha motif domain-containing protein 14 [Trichechus manatus latirostris]
ENSSSCG00000002866	CEBPA	132.163	118.514	94.9686	47.2831	41.3013	14.7664	5.92745e-07	-1.74229	down	PREDICTED: CCAAT/enhancer-binding protein alpha [Sus scrofa]
ENSSSCG00000006911	TGFBR3	12.0302	16.3373	7.37587	3.34952	3.82788	3.81542	0.0159038	-1.72958	down	transforming growth factor beta receptor type 3 precursor [Sus scrofa]
ENSSSCG00000009468	KCTD12	18.5956	13.7463	13.0785	4.83808	3.61244	5.45321	6.62108e-07	-1.72578	down	PREDICTED: BTB/POZ domain-containing protein KCTD12-like [Sus scrofa]
ENSSSCG00000001422	C2	3.21054	3.22292	5.80595	1.10341	1.41841	2.04493	0.00152433	-1.68479	down	complement C2 precursor [Sus scrofa]
ENSSSCG00000017193	CDK3	2.8612	5.02345	4.04906	0.919376	1.78658	1.12081	0.00202208	-1.64349	down	PREDICTED: cyclin-dependent kinase 3-like [Sus scrofa]
ENSSSCG00000026602	PTGIR	4.63221	3.97694	3.36521	2.13398	0.828098	0.988689	2.5427e-05	-1.62141	down	PREDICTED: prostacyclin receptor-like [Sus scrofa]
ENSSSCG00000016285	ECEL1	101.208	113.603	69.809	34.8912	31.9759	25.9657	2.52914e-05	-1.61647	down	PREDICTED: endothelin converting enzyme-like 1 [Sus scrofa]
ENSSSCG00000030516	ITGA2	5.1392	3.25777	3.17412	1.75498	0.675579	1.39068	0.00486482	-1.60448	down	PREDICTED: integrin alpha-9 [Ceratotherium simum simum]
ENSSSCG00000004822	ALDH1A1	1.98955	1.67358	2.45265	0.69612	0.257664	1.16688	0.00287314	-1.58371	down	PREDICTED: aldehyde dehydrogenase family 1 member A3, partial [Sus scrofa]
ENSSSCG00000028996	ALDH1A1	375.263	455.759	457.366	94.0346	141.246	202.064	9.3169e-11	-1.55749	down	PREDICTED: retinal dehydrogenase 1-like, partial [Sus scrofa]
ENSSSCG00000017181	CYGB	47.6014	50.5008	39.9651	19.3898	18.8157	9.47496	3.87602e-10	-1.53455	down	PREDICTED: cytoglobin-like [Sus scrofa]
ENSSSCG00000011598	FGD5	6.49915	7.18551	6.09805	3.22445	1.82537	1.87875	0.000105929	-1.53132	down	PREDICTED: FYVE, RhoGEF and PH domain-containing protein 5 [Mustela putorius furo]
ENSSSCG00000011579	PPARG	10.5564	7.29545	5.45601	3.49416	2.1972	2.43845	0.0148635	-1.52792	down	peroxisome proliferator-activated receptor gamma [Sus scrofa]
ENSSSCG00000025712	FN1	0.902344	0.502738	0.660092	0.218575	0.15025	0.371147	0.0434966	-1.51984	down	PREDICTED: tenascin-X, partial [Sus scrofa]
ENSSSCG00000011695	AGTR1	8.75137	6.91645	8.78272	2.86017	2.3391	3.02184	8.74113e-07	-1.50015	down	PREDICTED: type-1 angiotensin II receptor [Sus scrofa]
ENSSSCG00000013408	ADM	126.011	151.458	141.643	52.3857	70.2575	25.6025	2.59527e-08	-1.49906	down	ADM precursor [Sus scrofa]
ENSSSCG00000007170	CPXM1	42.7917	46.5609	45.6508	19.1091	16.6439	12.1319	6.24771e-21	-1.49558	down	PREDICTED: probable carboxypeptidase X1 isoform 1 [Sus scrofa]
ENSSSCG00000011245	ITGA2B	10.2212	6.46861	6.76805	2.13437	1.7973	4.6511	0.0172947	-1.48439	down	PREDICTED: integrin alpha-9 [Ovis aries]
ENSSSCG00000012996	CDC42EP2	18.836	16.8769	11.2978	4.79764	7.06701	5.0431	0.00061777	-1.47696	down	PREDICTED: cdc42 effector protein 2-like [Sus scrofa]
ENSSSCG00000025630	ALDH1A1	15.5421	16.1847	18.529	7.28664	4.12191	6.70202	2.51725e-14	-1.47452	down	PREDICTED: aldehyde dehydrogenase family 1 member A3, partial [Sus scrofa]
ENSSSCG00000012808	CLIC2	3.48587	3.01644	1.95725	0.518481	1.24743	1.3206	0.010489	-1.46454	down	chloride intracellular channel protein 2 [Sus scrofa]
ENSSSCG00000011727	PTX3	50.9007	59.9039	34.0535	17.3451	18.4355	17.3877	0.00110036	-1.4467	down	pentraxin 3, long precursor [Sus scrofa]
ENSSSCG00000010698	FGFR2	7.0731	14.2401	15.175	9.50027	5.63651	3.98756	0.000853926	-1.42196	down	TPA: fibroblast growth factor receptor 2 [Bos taurus]
ENSSSCG00000026298	ALDH1A1	59.1159	58.0395	63.0658	19.4008	20.5601	28.5203	2.60495e-13	-1.40069	down	PREDICTED: aldehyde dehydrogenase family 1 member A3 [Equus caballus]
ENSSSCG00000022850	RHBDL3	3.29873	5.95071	6.31641	1.87812	2.30039	1.75884	0.0127728	-1.3932	down	PREDICTED: rhomboid-related protein 3 isoform 2 [Odobenus rosmarus divergens]
ENSSSCG00000023611	TNXB	6.14849	4.17403	3.93337	1.8168	1.72981	1.92344	0.000722342	-1.38866	down	tenascin-X precursor [Sus scrofa]
ENSSSCG00000017874	ATP2A3	1.79299	1.99619	2.13782	0.76644	0.922001	0.632644	0.024647	-1.38348	down	PREDICTED: sarcoplasmic/endoplasmic reticulum calcium ATPase 3 [Sus scrofa]
ENSSSCG00000006971	DLC	6.67679	6.29409	5.65189	1.60412	2.06757	3.58719	0.00212364	-1.38248	down	PREDICTED: rho GTPase-activating protein 7-like, partial [Tursiops truncatus]
ENSSSCG00000001052	PHACTR1	15.5018	18.7814	21.3195	6.71075	6.71222	7.99149	2.46032e-09	-1.37987	down	PREDICTED: phosphatase and actin regulator 1 [Sus scrofa]
ENSSSCG00000004650	FGF7	160.806	325.433	229.143	83.469	108.778	85.4335	0.0317608	-1.37346	down	PREDICTED: keratinocyte growth factor-like, partial [Sus scrofa]
ENSSSCG00000014088	IQGAP2	1.9085	1.6054	1.49308	0.873229	0.370752	0.763191	0.0255381	-1.34328	down	PREDICTED: ras GTPase-activating-like protein IQGAP2-like [Sus scrofa]
ENSSSCG00000030597	GRIA4	1.68616	2.44146	3.12582	0.73653	1.08739	1.16064	0.0187291	-1.30092	down	PREDICTED: hyaluronan and proteoglycan link protein 3-like [Sus scrofa]
ENSSSCG00000026028		25.0757	14.0883	20.7458	9.2971	4.47363	11.0507	0.0347749	-1.29186	down	PREDICTED: ADAMTS-like protein 1 [Felis catus]
ENSSSCG00000010464	PPP1R3C	8.31715	11.3129	10.182	3.30273	4.63525	4.47094	6.38725e-07	-1.27214	down	PREDICTED: protein phosphatase 1 regulatory subunit 3C-like [Sus scrofa]
ENSSSCG00000009331	MEDAG	3.50919	3.55172	2.59854	1.00004	1.68422	1.38678	0.00233246	-1.27072	down	PREDICTED: uncharacterized protein C13orf33 homolog [Sus scrofa]
ENSSSCG00000015357	MEOX2	37.5686	38.4296	23.3996	13.8723	17.1885	10.2369	0.00466928	-1.26598	down	PREDICTED: homeobox protein MOX-2-like [Sus scrofa]
ENSSSCG00000016751	GCK	2.01944	2.10585	2.1054	0.722636	1.20365	0.715784	0.0245418	-1.25928	down	PREDICTED: glucokinase isoform 1 [Sus scrofa]
ENSSSCG00000009351	MAB21L1	5.62144	10.0928	8.08297	3.70023	3.73904	2.6389	0.011658	-1.25667	down	Protein mab-21-like 1 [Myotis brandtii]
ENSSSCG00000028814	SOD3	126.09	156.377	167.694	58.0722	46.4467	83.9505	5.28029e-06	-1.25521	down	extracellular superoxide dismutase precursor [Sus scrofa]
ENSSSCG00000005776	LOC100157017	8.08267	8.31227	6.83871	3.37563	3.24862	3.51081	0.0153586	-1.22144	down	PREDICTED: probable 2-ketogluconate reductase-like isoform 2 [Sus scrofa]
ENSSSCG00000024108	SLC43A2	12.8697	15.3906	11.0275	5.63791	5.88457	5.33809	7.35332e-06	-1.21947	down	PREDICTED: large neutral amino acids transporter small subunit 4-like [Sus scrofa]
ENSSSCG00000013181	SERPING1	33.1488	50.7247	41.3457	17.8012	20.1537	15.1303	8.90846e-05	-1.2112	down	plasma protease C1 inhibitor precursor [Sus scrofa]
ENSSSCG00000030143	OGN	5.89916	8.75417	5.89723	2.94784	4.38761	1.68265	0.0271873	-1.19651	down	PREDICTED: mimecan-like [Sus scrofa]
ENSSSCG00000025433	EBF2	15.5105	12.3173	13.3648	2.89009	5.21502	10.7351	0.0393417	-1.1685	down	PREDICTED: transcription factor COE1 isoform X6 [Mustela putorius furo]
ENSSSCG00000029684	LAMA2	12.7059	14.1697	12.0487	6.69695	6.85634	3.95184	0.001107	-1.16259	down	PREDICTED: laminin subunit alpha-2 [Sus scrofa]
ENSSSCG00000002439	GPR68	48.9082	37.5796	47.5575	27.0668	16.3654	16.7037	2.90655e-05	-1.1606	down	PREDICTED: ovarian cancer G-protein coupled receptor 1-like [Sus scrofa]
ENSSSCG00000007482	TSHZ2	11.397	12.7949	9.64778	5.2945	5.71791	5.0056	2.10434e-10	-1.14941	down	teashirt homolog 2 [Sus scrofa]
ENSSSCG00000005400	GRIN3A	8.04906	8.59436	11.9921	4.64964	4.51845	2.53543	0.00174729	-1.14631	down	PREDICTED: glutamate [NMDA] receptor subunit 3A isoform 1 [Canis lupus familiaris]
ENSSSCG00000011828	FAM43A	12.8037	16.5671	16.9204	7.02924	7.74589	6.2185	7.65723e-08	-1.14412	down	PREDICTED: protein FAM43A-like [Sus scrofa]
ENSSSCG00000026732	TNC	10.6092	7.62192	7.38651	3.3814	3.49823	4.75606	0.00109231	-1.14322	down	PREDICTED: tenascin-X, partial [Sus scrofa]
ENSSSCG00000003479	MFAP2	24.7343	28.7404	32.898	11.2825	13.1044	15.543	2.19707e-06	-1.11481	down	PREDICTED: microfibrillar-associated protein 2-like [Sus scrofa]
ENSSSCG00000017277	PECAM1	7.9254	7.94448	8.19099	3.71203	5.06669	6.23793	0.0158225	-1.10195	down	platelet endothelial cell adhesion molecule precursor [Sus scrofa]
ENSSSCG00000017864	SHPK	1.64094	1.72207	2.19753	0.845711	1.01736	0.753924	0.0402147	-1.09978	down	PREDICTED: sedoheptulokinase [Sus scrofa]
ENSSSCG00000013146	FAM111A	33.0769	30.0055	26.6409	15.9606	11.616	14.3864	1.50677e-08	-1.09853	down	PREDICTED: LOW QUALITY PROTEIN: protein FAM111A-like [Sus scrofa]
ENSSSCG00000016857	DAB2	71.5375	80.6216	86.8097	33.0389	38.3927	40.4618	5.46882e-13	-1.09403	down	PREDICTED: disabled homolog 2 [Sus scrofa]
ENSSSCG00000022280	DACT3	32.3715	30.5379	30.1413	19.2523	15.4868	9.21608	2.40469e-06	-1.08359	down	PREDICTED: dapper homolog 3 [Sus scrofa]
ENSSSCG00000028244	ECM2	5.76444	4.9762	5.45222	2.95099	2.33776	2.42396	0.00642239	-1.08262	down	PREDICTED: extracellular matrix protein 2 [Ovis aries]
ENSSSCG00000004672	GATM	1.79444	1.10375	1.8311	0.881933	0.568358	0.842372	0.033032	-1.06652	down	glycine amidinotransferase, mitochondrial [Sus scrofa]
ENSSSCG00000015253	NTM	2.35373	2.46714	2.77075	1.37621	0.768641	1.5579	0.0324817	-1.05475	down	PREDICTED: neurotrimin [Sus scrofa]
ENSSSCG00000002838	ZNF423	9.48388	12.5401	11.0741	4.8034	5.97931	5.33708	2.98518e-06	-1.04009	down	Zinc finger protein 423 [Tupaia chinensis]
ENSSSCG00000014920	FZD4	23.8774	32.4779	25.3874	14.9547	15.7816	13.7193	0.000347132	-1.02779	down	PREDICTED: frizzled-4 isoform 2 [Canis lupus familiaris]
ENSSSCG00000012155	SCML2	3.41415	3.04253	2.27085	1.74535	1.33068	1.57527	0.0153302	-1.01977	down	PREDICTED: sex comb on midleg-like protein 2 [Sus scrofa]
ENSSSCG00000027060	TBX2	105.723	139.455	96.9179	61.5004	70.426	37.8	0.00787285	-1.01076	down	T-box transcription factor TBX2 [Sus scrofa]
ENSSSCG00000002026	EFS	25.1938	24.176	25.5724	13.8249	11.7604	11.6397	1.32317e-08	-1.01012	down	PREDICTED: embryonal Fyn-associated substrate isoform 1 [Sus scrofa]
ENSSSCG00000017753	KSR1	9.98296	11.6564	9.67408	5.17836	5.93965	4.48512	6.4252e-08	-1.00545	down	PREDICTED: kinase suppressor of Ras 1 isoform 1 [Sus scrofa]
ENSSSCG00000022780	UGCG	5.358	7.34693	4.40198	12.4193	12.8762	8.93984	0.00402711	1.00389	up	PREDICTED: ceramide glucosyltransferase [Sus scrofa]
ENSSSCG00000004570	TPM1	284.878	362.698	317.276	624.454	779.251	535.877	0.000431185	1.00855	up	tropomyosin alpha-1 chain [Bos taurus]
ENSSSCG00000015073	TAGLN	280.412	185.352	334.321	627.185	494.004	487.174	0.000528096	1.00862	up	transgelin [Sus scrofa]
ENSSSCG00000004136	AIG1	22.9747	21.8003	18.3502	44.5795	45.9165	36.2202	2.73813e-06	1.00897	up	PREDICTED: androgen-induced gene 1 protein [Sus scrofa]
ENSSSCG00000002780	TPPP3	13.1703	13.7212	11.0855	26.0488	25.7024	24.4972	0.000156621	1.00905	up	PREDICTED: tubulin polymerization-promoting protein family member 3 isoform 1 [Ceratotherium simum simum]
ENSSSCG00000018047	FAM83G	6.17417	3.67033	3.077	8.62409	9.71787	7.67728	0.00270039	1.00956	up	PREDICTED: protein FAM83G [Ceratotherium simum simum]
ENSSSCG00000020976	CSRP1	70.4145	77.198	95.9754	165.676	173.759	151.583	1.70987e-11	1.01347	up	PREDICTED: cysteine and glycine-rich protein 1-like isoform 1 [Sus scrofa]
ENSSSCG00000027941	LSAMP	0.93825	0.910662	1.05227	1.42774	2.17319	2.28004	0.0178196	1.01545	up	limbic system-associated membrane protein precursor [Sus scrofa]
ENSSSCG00000003669	MFSD2A	4.49382	3.19102	2.62533	8.03446	6.39149	6.28961	0.00244956	1.01833	up	PREDICTED: major facilitator superfamily domain-containing protein 2A [Sus scrofa]
ENSSSCG00000016073		2.83004	2.67338	3.25592	5.91431	5.33603	6.3908	0.00602063	1.02287	up	PREDICTED: GPI inositol-deacylase [Sus scrofa]
ENSSSCG00000007477	NFATC2	0.651432	0.676208	0.525169	1.40254	0.944791	1.40437	0.0139851	1.02803	up	nuclear factor of activated T-cells, cytoplasmic, calcineurin-dependent 2 [Sus scrofa]
ENSSSCG00000029460	RND2	1.56943	1.80024	1.67429	3.47577	3.78924	2.95867	0.0199544	1.03145	up	PREDICTED: rho-related GTP-binding protein RhoN-like [Sus scrofa]
ENSSSCG00000017063	SGCD	5.46189	7.65742	6.73322	14.9944	15.3851	10.0471	0.00449908	1.03209	up	PREDICTED: delta-sarcoglycan [Ochotona princeps]
ENSSSCG00000004139	ADGRG6	4.25462	4.60921	6.87138	9.26822	9.08305	13.7528	0.0246838	1.03315	up	PREDICTED: G-protein coupled receptor 126, partial [Sus scrofa]
ENSSSCG00000024862	FGF11	18.2668	19.6599	17.8032	36.6	42.3857	34.9003	0.000442962	1.03519	up	PREDICTED: fibroblast growth factor 11-like [Sus scrofa]
ENSSSCG00000027935	FHOD3	3.77695	4.43238	4.12307	8.56993	9.92768	6.98395	2.36291e-05	1.03889	up	PREDICTED: FH1/FH2 domain-containing protein 3 isoform X2 [Mustela putorius furo]
ENSSSCG00000005087	SIX1	36.1557	34.5369	30.786	80.2059	75.4623	52.6801	0.0010205	1.03904	up	homeobox protein SIX1 [Sus scrofa]
ENSSSCG00000004201	TMEM200A	7.4101	5.89197	6.4679	15.6038	15.213	9.69781	0.00908459	1.04043	up	PREDICTED: transmembrane protein 200A [Sus scrofa]
ENSSSCG00000014072	ENC1	17.4601	13.9961	16.2303	30.2362	35.6293	32.5219	2.31163e-09	1.04678	up	PREDICTED: ectoderm-neural cortex protein 1 isoform 1 [Orcinus orca]
ENSSSCG00000030110	MYH11	10.4408	8.43021	7.15593	17.1666	21.3306	15.1845	0.000279493	1.04967	up	PREDICTED: unconventional myosin-XVIIIa isoform 3 [Ceratotherium simum simum]
ENSSSCG00000003768	NEXN	30.7555	27.6825	28.2834	65.7165	54.944	59.3827	2.57308e-11	1.05772	up	PREDICTED: nexilin isoform 1 [Orcinus orca]
ENSSSCG00000016302	DGKA	16.1618	14.1309	12.459	33.2172	35.4582	20.2023	0.0236888	1.05804	up	PREDICTED: diacylglycerol kinase delta-like [Sus scrofa]
ENSSSCG00000023267	SCN1B	2.18965	3.30484	4.18013	6.28105	5.70889	7.88056	0.039101	1.06201	up	sodium channel subunit beta-1 precursor [Bos taurus]
ENSSSCG00000016539	AKR1B1	144.788	140.798	106.578	302.817	301.601	215.923	0.000160892	1.06583	up	aldose reductase [Sus scrofa]
ENSSSCG00000004475	HTR1B	6.5192	3.67561	5.42237	12.9811	7.56644	12.0627	0.0346464	1.06604	up	5-hydroxytryptamine receptor 1B [Sus scrofa]
ENSSSCG00000017728	MYO1D	3.22577	4.53272	5.29101	8.10682	8.34226	10.7872	0.000190888	1.06831	up	PREDICTED: myosin-Id [Sus scrofa]
ENSSSCG00000009152	SGMS2	0.93657	0.572965	0.688301	1.78972	1.33423	1.47313	0.0158798	1.07195	up	PREDICTED: phosphatidylcholine:ceramide cholinephosphotransferase 2 [Sus scrofa]
ENSSSCG00000006620	TUFT1	3.92407	3.82358	2.43073	9.04535	7.00825	5.51748	0.013822	1.08265	up	PREDICTED: tuftelin, partial [Sus scrofa]
ENSSSCG00000008765	PCDH7	6.71052	7.46315	8.52841	17.4564	17.6837	12.8106	1.96974e-05	1.08295	up	PREDICTED: protocadherin-7-like isoform 3 [Odobenus rosmarus divergens]
ENSSSCG00000003757	SSX2IP	4.13735	4.39686	2.79107	8.99024	8.51012	6.56926	0.000947462	1.08982	up	PREDICTED: afadin- and alpha-actinin-binding protein [Sus scrofa]
ENSSSCG00000021779	TIAF1	16.9598	12.8052	15.5737	29.3813	36.9086	29.6178	0.000431185	1.09144	up	TGFB1-induced anti-apoptotic factor 1 [Sus scrofa]
ENSSSCG00000005358	RASA1	21.5491	22.5067	20.5691	50.2754	49.0777	37.9613	6.42366e-08	1.09211	up	PREDICTED: SH2 domain-containing adapter protein B [Sus scrofa]
ENSSSCG00000006893	BCAR3	12.7242	11.7305	12.8705	28.0821	24.9244	26.7417	1.37135e-09	1.09758	up	PREDICTED: breast cancer anti-estrogen resistance protein 3-like [Sus scrofa]
ENSSSCG00000029662	LOC100739118	2.06351	0.906506	1.68617	4.14765	3.00648	2.63354	0.0315974	1.10364	up	PREDICTED: ras association domain-containing protein 4-like [Sus scrofa]
ENSSSCG00000017232	SLC9A3R1	1.46378	1.27608	2.06129	2.90749	3.32699	3.86331	0.0298278	1.10381	up	Na(+)/H(+) exchange regulatory cofactor NHE-RF1 [Sus scrofa]
ENSSSCG00000021206	IL1RAP	1.49539	2.11115	2.33159	4.38853	3.68709	4.69191	0.0124715	1.10524	up	PREDICTED: interleukin-1 receptor accessory protein-like [Sus scrofa]
ENSSSCG00000015802	FAM149A	1.7342	1.382	1.32426	3.89122	3.24479	2.34326	0.00596838	1.1059	up	PREDICTED: protein FAM149A-like [Sus scrofa]
ENSSSCG00000014316	TGFBI	2.5314	2.61332	2.76805	6.51505	6.54651	3.94789	0.00903941	1.10599	up	RecName: Full=Transforming growth factor-beta-induced protein ig-h3; Short=Beta ig-h3; AltName: Full=Kerato-epithelin; AltName: Full=RGD-containing collagen-associated protein; Short=RGD-CAP; Flags: Precursor
ENSSSCG00000000779	KIF21A	0.918657	0.686171	0.660956	2.07001	1.49409	1.28149	0.0108388	1.1099	up	PREDICTED: kinesin-like protein KIF21A isoform X1 [Mustela putorius furo]
ENSSSCG00000004209	PTPRK	5.09909	5.23665	4.73281	10.3227	12.1764	10.0481	4.30151e-10	1.11382	up	PREDICTED: receptor-type tyrosine-protein phosphatase kappa isoform 3 [Sus scrofa]
ENSSSCG00000015780	STOX2	0.66603	0.554261	0.585143	1.36026	1.48412	1.08102	0.0028439	1.11931	up	PREDICTED: storkhead-box protein 2 isoform 2 [Sus scrofa]
ENSSSCG00000026022	TUBB6	191.738	152.443	147.167	422.062	362.571	284.053	0.000162454	1.12199	up	Tubulin beta-6 chain, partial [Bos grunniens mutus]
ENSSSCG00000007541	PDGFA	21.9682	20.5108	30.4123	53.4612	60.1435	44.864	5.3865e-06	1.12466	up	PREDICTED: platelet-derived growth factor subunit A-like [Sus scrofa]
ENSSSCG00000016568	AHCYL2	3.79546	4.28668	2.55402	7.35501	10.0389	5.74416	0.0327747	1.12638	up	PREDICTED: putative adenosylhomocysteinase 3 isoform X5 [Mustela putorius furo]
ENSSSCG00000030070	ZBTB18	15.3811	13.5924	9.46017	29.464	34.8724	19.5819	0.0236344	1.13191	up	PREDICTED: zinc finger protein 238-like [Sus scrofa]
ENSSSCG00000002726	MTSS1L	8.75609	7.94163	4.99642	19.4218	17.356	10.6265	0.0393782	1.13224	up	PREDICTED: MTSS1-like protein [Sus scrofa]
ENSSSCG00000016578	FLNC	76.1997	56.6433	61.0055	170.636	141.325	113.904	0.000246878	1.13638	up	PREDICTED: filamin-C isoform 1 [Sus scrofa]
ENSSSCG00000004125	STX11	1.75739	1.53205	2.17479	3.065	3.48225	5.31289	0.0402147	1.13893	up	PREDICTED: syntaxin-11-like [Sus scrofa]
ENSSSCG00000009229	ARHGAP24	2.78475	2.47211	1.13666	5.22044	5.46854	3.25363	0.0438344	1.13974	up	Rho GTPase-activating protein 24 [Pteropus alecto]
ENSSSCG00000001006	TUBB2B	77.6635	89.0853	102.26	207.984	206.933	178.12	1.91326e-14	1.14179	up	PREDICTED: LOW QUALITY PROTEIN: tubulin beta-2B chain-like [Trichechus manatus latirostris]
ENSSSCG00000024132	TMEM47	8.74944	9.7772	12.345	21.98	23.0692	23.6339	2.89091e-12	1.15651	up	PREDICTED: transmembrane protein 47-like [Echinops telfairi]
ENSSSCG00000005627	AK1	6.42538	3.5735	6.43925	15.5642	9.21975	11.9129	0.0190509	1.163	up	Chain A, Refined Structure Of Porcine Cytosolic Adenylate Kinase At 2.1 Angstroms Resolution
ENSSSCG00000023026	CLCN5	6.95644	5.51525	4.42	14.0628	14.6813	9.02041	0.00582375	1.16892	up	H(+)/Cl(-) exchange transporter 5 [Sus scrofa]
ENSSSCG00000002051	ABHD4	3.47194	2.49573	2.56805	7.62515	5.39576	6.05339	0.000226363	1.17585	up	PREDICTED: abhydrolase domain-containing protein 4 [Sus scrofa]
ENSSSCG00000024045	GATSL2	15.2972	10.5519	15.8782	40.0589	26.8054	26.9074	0.00436813	1.17603	up	PREDICTED: LOW QUALITY PROTEIN: GATS-like protein 2-like [Sus scrofa]
ENSSSCG00000027614	LOC100737775	7.36994	8.73561	7.86236	19.3399	21.8335	13.5569	0.00614053	1.19039	up	PREDICTED: ras-specific guanine nucleotide-releasing factor RalGPS2-like [Sus scrofa]
ENSSSCG00000007586	FSCN1	66.3612	60.3852	64.301	155.139	148.902	131.811	9.30501e-16	1.19119	up	fascin [Sus scrofa]
ENSSSCG00000005278	PRUNE2	8.16505	7.60236	7.42882	20.9205	18.6538	13.4221	0.000231055	1.19352	up	PREDICTED: protein prune homolog 2 [Orcinus orca]
ENSSSCG00000012490	TMEM35	8.52662	4.35057	4.31073	15.5738	11.9093	12.0656	0.0127766	1.20183	up	PREDICTED: transmembrane protein 35-like [Sus scrofa]
ENSSSCG00000014362	HBEGF	4.81586	3.23828	2.12592	9.45305	7.25853	6.57432	0.00423566	1.20267	up	proheparin-binding EGF-like growth factor precursor [Sus scrofa]
ENSSSCG00000005375	CORO2A	2.3695	1.92633	1.32526	5.01523	3.75395	4.25012	9.387e-06	1.21402	up	PREDICTED: coronin-2A-like [Sus scrofa]
ENSSSCG00000003760	TTLL7	1.02393	1.08752	1.33511	2.98566	2.15497	2.68436	0.00678608	1.21527	up	PREDICTED: tubulin polyglutamylase TTLL7-like [Sus scrofa]
ENSSSCG00000013113	TMEM132A	15.3113	16.8091	14.6019	40.0387	43.4332	25.187	0.00454849	1.22033	up	PREDICTED: transmembrane protein 132A [Sus scrofa]
ENSSSCG00000006156	TPD52	17.1079	12.8957	12.1094	35.8493	33.7091	29.5151	2.93463e-12	1.23785	up	tumor protein D52 [Sus scrofa]
ENSSSCG00000011463	IL17RD	15.0052	11.4521	6.43993	31.5106	30.3794	19.5637	0.00975689	1.24611	up	PREDICTED: interleukin-17 receptor D [Sus scrofa]
ENSSSCG00000013400	MICAL2	27.6992	25.6776	30.0323	73.9422	62.9238	60.8987	3.28013e-12	1.24922	up	PREDICTED: LOW QUALITY PROTEIN: protein MICAL-2, partial [Sus scrofa]
ENSSSCG00000029657	LOC100620394	35.4445	27.694	50.6909	94.2563	82.3272	93.9789	2.94505e-09	1.25634	up	PREDICTED: hypothetical protein LOC100620394 [Sus scrofa]
ENSSSCG00000007529	SYCP2	0.813417	1.24584	1.29981	3.64383	3.6341	2.46802	0.00460903	1.26227	up	PREDICTED: LOW QUALITY PROTEIN: synaptonemal complex protein 2 [Sus scrofa]
ENSSSCG00000017783	MYO18A	16.0516	12.7469	11.3721	31.1054	38.0184	27.5517	8.41758e-07	1.26857	up	PREDICTED: unconventional myosin-XVIIIa isoform 3 [Felis catus]
ENSSSCG00000024669	NBL1	45.6996	38.5666	40.7436	115.443	101.301	85.3694	7.06506e-09	1.275	up	PREDICTED: neuroblastoma suppressor of tumorigenicity 1-like [Sus scrofa]
ENSSSCG00000001382	DDR1	15.5647	14.3808	10.1955	35.4457	40.4953	21.9598	0.0135973	1.28035	up	epithelial discoidin domain-containing receptor 1 precursor [Sus scrofa]
ENSSSCG00000006784	FAM212B	9.3523	7.81851	6.93329	21.1182	24.0188	13.3114	0.00822423	1.28624	up	PREDICTED: uncharacterized protein C1orf183 homolog [Sus scrofa]
ENSSSCG00000021111	DPYSL2	11.3909	8.19071	9.79413	27.2833	21.6742	22.7415	1.67096e-08	1.28997	up	PREDICTED: dihydropyrimidinase-related protein 3 isoform 4 [Ceratotherium simum simum]
ENSSSCG00000009535	EFNB2	1.14883	1.15306	1.22559	2.60889	3.03379	2.84257	0.0346338	1.29397	up	ephrin-B2 [Sus scrofa]
ENSSSCG00000025567	LOC100625519FSCN2	12.0984	10.5975	11.1077	27.1747	30.7673	24.63	3.62749e-10	1.29458	up	fascin [Sus scrofa]
ENSSSCG00000001597	LRFN2	1.21717	1.13275	0.832996	2.53113	3.44638	1.76326	0.0317074	1.29768	up	PREDICTED: leucine-rich repeat and fibronectin type-III domain-containing protein 2 [Sus scrofa]
ENSSSCG00000027856	SEMA6B	27.7464	26.3486	21.351	62.8029	82.8396	39.2889	0.0487094	1.29997	up	PREDICTED: semaphorin-3D-like, partial [Tursiops truncatus]
ENSSSCG00000025911	TMEM151B	1.6884	1.20021	1.14161	3.36978	3.25684	3.25224	2.87421e-05	1.31052	up	PREDICTED: transmembrane protein 151B [Sus scrofa]
ENSSSCG00000007135	NINL	1.3653	1.63748	2.81679	4.94024	5.05535	4.4205	1.98604e-06	1.31264	up	PREDICTED: ninein-like protein-like [Sus scrofa]
ENSSSCG00000030263	CHRNB1	4.728	6.4519	2.86981	11.7488	15.0836	7.82349	0.0426805	1.31266	up	PREDICTED: acetylcholine receptor subunit beta-like [Sus scrofa]
ENSSSCG00000021595	RRAD	17.8198	19.7191	10.959	34.0241	44.5952	41.7497	1.14857e-06	1.31395	up	GTP-binding protein RAD [Myotis brandtii]
ENSSSCG00000000033	TSPO	94.0207	84.5463	59.2611	215.118	235.73	139.752	0.00260094	1.31441	up	translocator protein [Sus scrofa]
ENSSSCG00000007079	FLRT3	4.63969	3.61602	5.2022	12.3162	8.62885	13.6941	0.000823995	1.31452	up	PREDICTED: leucine-rich repeat transmembrane protein FLRT3 isoform 2 [Sus scrofa]
ENSSSCG00000027955	CAMK1D	1.00264	0.766732	1.42618	2.83348	2.78884	2.22342	0.000867929	1.31666	up	calcium/calmodulin-dependent protein kinase ID [Sus scrofa]
ENSSSCG00000021777	MICAL2	10.6192	11.5563	11.6192	30.8895	28.1668	24.8257	2.31163e-09	1.31838	up	Protein MICAL-2 [Pteropus alecto]
ENSSSCG00000014242	ZNF608	1.44867	2.15207	1.95083	5.14862	5.19018	3.41886	0.000280233	1.31863	up	PREDICTED: zinc finger protein 608 [Sus scrofa]
ENSSSCG00000008749	SLIT2	2.35162	1.94628	1.17498	4.36239	5.42128	3.82108	0.000106972	1.32076	up	PREDICTED: LOW QUALITY PROTEIN: slit homolog 2 protein [Sus scrofa]
ENSSSCG00000011867	MLCK/MYLK	1.1488	1.82458	2.16829	4.38816	3.99129	4.24054	0.0140686	1.32329	up	PREDICTED: myosin light chain kinase, smooth muscle [Sus scrofa]
ENSSSCG00000006474	NES	45.6783	34.9044	36.0393	115.792	98.9748	77.0599	1.59556e-05	1.32393	up	PREDICTED: nestin [Sus scrofa]
ENSSSCG00000011888	GPR156	1.32565	1.08197	0.679913	2.37746	2.82286	2.50784	0.000280233	1.3283	up	PREDICTED: probable G-protein coupled receptor 156 [Sus scrofa]
ENSSSCG00000022798	LRRC8B	1.0573	0.796464	1.0101	2.73312	2.13825	2.27178	1.01852e-05	1.32854	up	PREDICTED: leucine-rich repeat-containing protein 8B [Sus scrofa]
ENSSSCG00000010144	ACTN2	0.682215	1.70002	1.10424	2.79221	2.57061	3.33017	0.000143279	1.33241	up	alpha-actinin-2 [Sus scrofa]
ENSSSCG00000020731	MICAL2	66.825	56.5771	58.5596	155.126	158.793	142.202	8.12468e-07	1.33335	up	Protein MICAL-2 [Pteropus alecto]
ENSSSCG00000005381		23.3136	15.6523	26.8949	59.0664	42.1693	64.5993	0.000214655	1.33569	up	PREDICTED: collagen alpha-1(XV) chain [Sus scrofa]
ENSSSCG00000017164	TIMP2	311.036	317.783	229.572	799.272	895.979	470.33	0.0130266	1.3361	up	metalloproteinase inhibitor 2 precursor [Sus scrofa]
ENSSSCG00000024528	ZDHHC14	0.641146	0.735438	0.589642	1.57983	2.2548	1.11396	0.0419868	1.34616	up	PREDICTED: probable palmitoyltransferase ZDHHC14, partial [Sus scrofa]
ENSSSCG00000022099	TP53INP2	1.26436	1.92323	1.1729	3.72846	4.28498	3.0666	2.1837e-05	1.34849	up	PREDICTED: tumor protein p53-inducible nuclear protein 2-like isoform 1 [Sus scrofa]
ENSSSCG00000003143	MAMSTR	3.2749	3.52654	1.56861	8.01374	7.20585	5.69274	0.00017585	1.34991	up	PREDICTED: MEF2-activating motif and SAP domain-containing transcriptional regulator-like [Sus scrofa]
ENSSSCG00000022536	SLC37A2	2.71933	2.58013	1.73703	6.36341	7.85061	3.72546	0.0402147	1.35404	up	PREDICTED: sugar phosphate exchanger 2-like [Sus scrofa]
ENSSSCG00000014575	SCUBE2	0.51215	0.427251	0.29802	1.01502	1.18712	0.837831	0.0159038	1.35582	up	PREDICTED: signal peptide, CUB and EGF-like domain-containing protein 2 [Ceratotherium simum simum]
ENSSSCG00000014149	MEF2C	9.50163	8.33493	6.61398	22.1812	22.7857	19.1492	5.35743e-10	1.35663	up	PREDICTED: myocyte-specific enhancer factor 2C isoform X5 [Condylura cristata]
ENSSSCG00000002258	KLHL25	1.98396	1.1771	1.02177	4.06002	2.99024	3.36495	0.00880428	1.35669	up	PREDICTED: ectoderm-neural cortex protein 2-like [Sus scrofa]
ENSSSCG00000027204	LOC102164256	68.4586	48.6702	74.7444	179.215	142.86	171.527	3.76286e-12	1.36597	up	PREDICTED: collagen alpha-1(XV) chain [Orcinus orca]
ENSSSCG00000017052	ADAM19	31.9995	29.3495	22.278	81.3171	91.395	44.1685	0.0285709	1.37584	up	PREDICTED: disintegrin and metalloproteinase domain-containing protein 19 [Sus scrofa]
ENSSSCG00000014113	HOMER1	1.05006	0.769533	0.684577	2.68486	1.91238	1.7846	0.00121675	1.38224	up	PREDICTED: homer protein homolog 1 isoform 1 [Orcinus orca]
ENSSSCG00000005380	COL2A1	33.0068	21.7831	39.875	91.0875	74.4408	81.9066	3.15956e-11	1.39029	up	PREDICTED: collagen alpha-1(XV) chain [Canis lupus familiaris]
ENSSSCG00000028760	KLF5	3.85253	7.36519	4.10994	9.85044	14.3444	14.8923	0.0479397	1.39117	up	PREDICTED: Krueppel-like factor 5 [Mustela putorius furo]
ENSSSCG00000024676	SRPK3	4.76474	3.75752	8.00588	14.2828	14.8387	14.2903	8.22087e-09	1.3988	up	SRSF protein kinase 3 [Sus scrofa]
ENSSSCG00000025176	COL1A1	4.98941	4.74903	2.79351	13.7573	11.2393	7.98085	0.00283473	1.39925	up	PREDICTED: neurogenic locus notch homolog protein 3 [Mustela putorius furo]
ENSSSCG00000020963	EPDR1	7.61074	8.37003	6.06851	21.8565	22.4631	13.7897	0.000563043	1.40103	up	PREDICTED: mammalian ependymin-related protein 1-like [Sus scrofa]
ENSSSCG00000004704	PPIP5K1	1.5525	1.92679	1.27611	4.77785	3.81936	3.87763	1.22506e-06	1.40315	up	PREDICTED: inositol hexakisphosphate and diphosphoinositol-pentakisphosphate kinase 1-like [Sus scrofa]
ENSSSCG00000022765		13.8139	13.0725	11.4211	35.9711	40.7561	24.8582	0.000290902	1.40632	up	PREDICTED: protein dispatched homolog 1-like [Sus scrofa]
ENSSSCG00000011400	SEMA3B	0.786417	0.701613	1.11862	2.16952	2.60985	1.99171	0.00579616	1.40903	up	PREDICTED: semaphorin-3B [Sus scrofa]
ENSSSCG00000028148	DMD	4.42024	3.69225	3.29077	12.4598	12.3035	6.54566	0.00800964	1.41757	up	dystrophin [Sus scrofa]
ENSSSCG00000001795	SH3GL3	1.93095	1.948	2.03819	6.59911	5.05166	3.68422	0.00520907	1.42125	up	PREDICTED: endophilin-A3 [Sus scrofa]
ENSSSCG00000011819	MB21D2	0.988802	1.0208	1.47682	3.59277	3.02538	2.25385	0.0430842	1.42268	up	PREDICTED: protein MB21D2 [Dasypus novemcinctus]
ENSSSCG00000017508	STAC2	0.80773	0.828992	0.634936	2.67741	1.61041	1.68301	0.00806266	1.42383	up	PREDICTED: SH3 and cysteine-rich domain-containing protein 2 [Sus scrofa]
ENSSSCG00000026554	FAM213B	11.0793	10.5906	5.06555	31.6299	20.37	18.9879	0.0140686	1.42385	up	prostamide/prostaglandin F synthase [Sus scrofa]
ENSSSCG00000029421	COL11A2	56.325	41.0972	68.4439	163.078	128.68	153.335	1.62862e-11	1.42686	up	PREDICTED: LOW QUALITY PROTEIN: collagen alpha-1(XV) chain [Mustela putorius furo]
ENSSSCG00000009462	KLF14	7.12587	6.06448	7.11154	16.9826	22.7739	14.3397	0.000505123	1.42833	up	Krueppel-like factor 5 [Sus scrofa]
ENSSSCG00000028052	OBSL1	13.923	14.443	13.4971	39.1022	49.0672	24.6187	0.0115649	1.43101	up	PREDICTED: LOW QUALITY PROTEIN: obscurin-like 1, partial [Sus scrofa]
ENSSSCG00000012182	PCYT1B	2.28527	2.31967	2.60741	4.04776	5.32346	3.53567	0.00145596	1.4365	up	PREDICTED: choline-phosphate cytidylyltransferase B-like [Sus scrofa]
ENSSSCG00000010212	ANK3	0.941242	1.40947	0.630757	2.65249	1.85616	1.49281	0.000660974	1.4392	up	PREDICTED: ankyrin-3 isoform 2 [Sus scrofa]
ENSSSCG00000007799	MYLPF	9.87818	15.1079	12.1775	27.3842	31.3431	41.8719	0.000108066	1.44503	up	myosin regulatory light chain 2, skeletal muscle isoform [Sus scrofa]
ENSSSCG00000010272	ADAMTS14	6.51043	3.89322	3.65376	16.1066	14.2508	7.84737	0.0285969	1.447	up	PREDICTED: A disintegrin and metalloproteinase with thrombospondin motifs 14 [Sus scrofa]
ENSSSCG00000024517		1.38208	1.58534	1.20635	3.85506	3.35609	4.11997	0.000158363	1.44782	up	PREDICTED: A-kinase anchor protein 6-like [Sus scrofa]
ENSSSCG00000023899	NOTCH3	3.22045	3.65947	2.5887	10.4694	9.36042	5.82348	0.00290336	1.4485	up	PREDICTED: neurogenic locus notch homolog protein 3-like [Bos taurus]
ENSSSCG00000005480	FSCB	0.648418	0.831283	1.05796	1.57066	2.72304	2.47093	0.00225653	1.44907	up	PREDICTED: regulator of G-protein signaling 3 isoform 2 [Orcinus orca]
ENSSSCG00000017054	CYFIP2	1.1105	1.01906	0.616043	2.40304	2.56718	2.5046	3.12381e-07	1.45681	up	PREDICTED: cytoplasmic FMR1-interacting protein 2 isoform 1 [Orcinus orca]
ENSSSCG00000007509	PMEPA1	1.11163	1.8861	2.81651	4.9927	5.09502	5.77886	4.05643e-08	1.45862	up	transmembrane prostate androgen-induced protein [Sus scrofa]
ENSSSCG00000029347	ZNF791	0.679173	0.389529	0.569291	1.23387	1.69635	1.33857	0.0353008	1.49051	up	PREDICTED: zinc finger protein 709 isoform X1 [Mustela putorius furo]
ENSSSCG00000009050	INPP4B	0.767413	1.00603	0.350866	1.90317	2.50241	1.44672	0.0106587	1.4925	up	PREDICTED: type II inositol-3,4-bisphosphate 4-phosphatase [Sus scrofa]
ENSSSCG00000008598	RHOB	36.1364	34.7529	29.6663	101.214	96.9314	84.5215	1.25438e-23	1.49271	up	Rho-related GTP-binding protein RhoB, partial [Bos grunniens mutus]
ENSSSCG00000017219	HID1	1.25463	1.16687	0.759666	4.06581	3.06307	1.83057	0.048743	1.49761	up	PREDICTED: UPF0663 transmembrane protein C17orf28-like isoform 1 [Sus scrofa]
ENSSSCG00000011259	SCN5A	0.69498	0.419573	0.370708	1.55055	1.11915	1.53585	0.000229458	1.5205	up	PREDICTED: sodium channel protein type 5 subunit alpha-like isoform 1 [Sus scrofa]
ENSSSCG00000012238	TSPAN7	4.49254	3.94186	2.01284	12.3227	11.4567	7.19998	0.00112995	1.52112	up	PREDICTED: tetraspanin-7 [Canis lupus familiaris]
ENSSSCG00000017012	SLIT3	0.592115	0.856377	0.439427	1.83962	2.25051	1.26626	0.00489595	1.52129	up	PREDICTED: slit homolog 3 protein isoform 2 [Ceratotherium simum simum]
ENSSSCG00000021205	STK26	3.04108	3.13949	2.10878	11.2338	7.08923	5.38122	0.0393417	1.52133	up	serine/threonine-protein kinase MST4 [Sus scrofa]
ENSSSCG00000000735	TSPAN9	11.0258	12.958	9.42152	29.6607	41.7591	26.747	8.80534e-05	1.55816	up	tetraspanin-9 [Sus scrofa]
ENSSSCG00000016625	CTTNBP2	0.411735	0.314858	0.230081	1.23481	0.85698	0.588029	0.034668	1.56049	up	PREDICTED: cortactin-binding protein 2-like [Sus scrofa]
ENSSSCG00000022331	FGF13	1.58973	1.71626	1.09738	4.13396	4.42802	4.15085	3.8713e-05	1.56092	up	PREDICTED: fibroblast growth factor 13-like [Sus scrofa]
ENSSSCG00000011286	KLHL40	1.02588	1.17675	0.47881	2.40733	2.80252	2.53835	0.00642239	1.57143	up	PREDICTED: kelch repeat and BTB domain-containing protein 5-like [Sus scrofa]
ENSSSCG00000005243	PGM5	2.09282	1.98512	0.815776	5.60563	4.57377	4.3937	1.71679e-06	1.58539	up	PREDICTED: phosphoglucomutase-like protein 5-like, partial [Sus scrofa]
ENSSSCG00000027764	TRIM54	10.1085	6.57057	2.51624	26.1182	19.1461	12.3289	0.0492662	1.59002	up	PREDICTED: integrin alpha-6 isoform 2 [Orcinus orca]
ENSSSCG00000004465	BCKDHB	5.78123	5.49926	3.15896	14.8578	17.8734	10.4879	0.000527876	1.59124	up	2-oxoisovalerate dehydrogenase subunit beta, mitochondrial [Sus scrofa]
ENSSSCG00000013145	DTX4	2.48677	2.04358	2.05898	8.38374	7.67892	3.8961	0.0162271	1.6032	up	PREDICTED: protein deltex-4 [Sus scrofa]
ENSSSCG00000026600	KLHL30	0.140989	0.729908	0.150761	1.02767	0.824125	1.14521	0.0392184	1.60647	up	PREDICTED: kelch-like protein 30-like [Sus scrofa]
ENSSSCG00000015037	IL18	17.5445	16.9423	7.16489	42.7962	54.75	29.0057	0.00545648	1.60795	up	interleukin-18 precursor [Sus scrofa]
ENSSSCG00000022590	GPRC5C	25.0367	16.7238	14.5883	62.3514	68.1212	41.2539	0.000175805	1.61274	up	PREDICTED: G-protein coupled receptor family C group 5 member C-like, partial [Sus scrofa]
ENSSSCG00000010023	PLA2G3	0.777842	0.973351	0.603501	2.22675	2.47264	2.3753	0.0117324	1.62109	up	PREDICTED: group 3 secretory phospholipase A2 [Sus scrofa]
ENSSSCG00000012110	MID1	4.68587	3.41785	1.88699	10.736	13.184	7.17011	0.000133936	1.62177	up	PREDICTED: midline-1 [Sus scrofa]
ENSSSCG00000024960	PDGFC	6.64685	9.2529	10.9462	27.7463	32.6257	22.4898	6.17631e-08	1.62993	up	PREDICTED: platelet-derived growth factor C-like [Sus scrofa]
ENSSSCG00000000500	RAB3IP	0.881091	1.17912	0.548311	3.29033	2.88838	1.67361	0.0129591	1.63441	up	PREDICTED: LOW QUALITY PROTEIN: rab-3A-interacting protein [Sus scrofa]
ENSSSCG00000015931	BBS5	16.9893	14.0925	9.73627	47.7003	48.8922	30.2354	0.000109271	1.64309	up	PREDICTED: Bardet-Biedl syndrome 5 protein homolog [Ailuropoda melanoleuca]
ENSSSCG00000006635	SEMA6C	1.15797	0.825687	0.667845	3.07028	2.91838	2.21517	1.96974e-05	1.64534	up	PREDICTED: semaphorin-6C isoform 1 [Sus scrofa]
ENSSSCG00000014224	SEMA6A	0.680246	0.841891	0.725697	1.97298	2.34734	2.72739	2.13817e-07	1.65266	up	PREDICTED: semaphorin-6A isoform 1 [Sus scrofa]
ENSSSCG00000025924	IGFBP5	24.557	25.1068	27.2894	78.1273	70.5207	92.9706	9.30501e-16	1.65293	up	insulin-like growth factor-binding protein 5 precursor [Sus scrofa]
ENSSSCG00000016342	HES6	4.51426	7.31035	5.47689	17.5816	23.4714	13.2736	0.000961054	1.65718	up	PREDICTED: transcription cofactor HES-6-like [Sus scrofa]
ENSSSCG00000015774	TENM3	2.84557	1.69848	2.56943	8.35875	7.10999	7.0592	5.37102e-20	1.66266	up	PREDICTED: teneurin-3 isoform 1 [Ceratotherium simum simum]
ENSSSCG00000002265	FAM174B	2.33971	2.05232	1.90874	6.11199	9.2909	4.51301	0.0156407	1.6666	up	PREDICTED: membrane protein FAM174B-like [Sus scrofa]
ENSSSCG00000011211	THRB	1.51703	1.20961	1.6776	5.10873	5.33699	3.5067	1.1874e-06	1.67199	up	PREDICTED: thyroid hormone receptor beta [Sus scrofa]
ENSSSCG00000024719		54.2191	16.8089	32.0475	109.15	105.684	114.268	1.8291e-08	1.68804	up	PREDICTED: aminopeptidase O isoform 1 [Sus scrofa]
ENSSSCG00000011265	XIRP1	0.741333	1.5185	0.640224	2.52258	4.14039	2.60453	0.00491301	1.69015	up	xin actin-binding repeat-containing protein 1 [Sus scrofa]
ENSSSCG00000011121	CELF2	8.43526	6.53118	3.82452	24.7747	23.6581	12.1434	0.0149261	1.69048	up	PREDICTED: LOW QUALITY PROTEIN: CUGBP Elav-like family member 2 [Mustela putorius furo]
ENSSSCG00000023710	REEP1	0.181425	0.624319	0.322577	1.06204	1.36571	1.19707	0.00329887	1.69091	up	PREDICTED: receptor expression-enhancing protein 1-like [Sus scrofa]
ENSSSCG00000014598		0.660764	0.821103	0.528685	1.86733	2.56724	1.98174	0.00386089	1.69403	up	PREDICTED: liprin-beta-2 [Equus caballus]
ENSSSCG00000011456	CHDH	0.349063	0.571996	0.212791	1.08712	1.23511	0.95716	0.0421311	1.69463	up	PREDICTED: choline dehydrogenase, mitochondrial [Sus scrofa]
ENSSSCG00000017282	SCN4A	0.384689	0.580612	0.237596	1.15253	1.56345	1.11731	0.00017585	1.69895	up	PREDICTED: sodium channel protein type 4 subunit alpha [Sus scrofa]
ENSSSCG00000015249	ADAMTS8	0.582908	0.961163	0.427526	2.11797	2.86632	1.22377	0.048362	1.70121	up	PREDICTED: LOW QUALITY PROTEIN: A disintegrin and metalloproteinase with thrombospondin motifs 8-like [Sus scrofa]
ENSSSCG00000009953	KIAA1671	0.80261	0.79484	0.887687	2.34931	4.08865	2.7726	0.00012521	1.70885	up	PREDICTED: uncharacterized protein KIAA1671 [Sus scrofa]
ENSSSCG00000009446	PCDH17	3.29555	1.27688	1.39067	7.04263	4.60947	7.81928	0.00154031	1.71217	up	PREDICTED: protocadherin-17-like [Odobenus rosmarus divergens]
ENSSSCG00000000530	RhoGEF	1.65788	2.49607	0.601868	4.43532	6.53696	3.48102	0.00864515	1.72765	up	PREDICTED: LOW QUALITY PROTEIN: FYVE, RhoGEF and PH domain-containing protein 4-like [Ailuropoda melanoleuca]
ENSSSCG00000016002	CCDC141	1.66895	2.03994	0.934014	5.40132	5.97939	3.93873	3.4736e-06	1.72955	up	PREDICTED: coiled-coil domain-containing protein 141-like [Sus scrofa]
ENSSSCG00000010523	HOGA1	0.946286	0.638503	0.831363	2.89895	2.83853	1.93657	0.00114478	1.72962	up	probable 4-hydroxy-2-oxoglutarate aldolase, mitochondrial [Sus scrofa]
ENSSSCG00000008874	TMEM144	1.17097	1.28213	1.39117	3.86788	4.8468	3.89507	3.82408e-09	1.72984	up	PREDICTED: transmembrane protein 144-like isoform 1 [Sus scrofa]
ENSSSCG00000000759	WNT5B	4.95857	5.21383	10.5798	20.5191	18.0613	27.7603	0.000411451	1.73159	up	PREDICTED: protein Wnt-5b-like, partial [Sus scrofa]
ENSSSCG00000006857	COL11A1	1.70801	2.25536	2.28826	5.94138	7.00259	7.79114	9.30501e-16	1.7318	up	PREDICTED: collagen alpha-1(XI) chain isoform 1, partial [Sus scrofa]
ENSSSCG00000024087	MLCK/MYLK	0.705692	0.447342	0.277363	1.91183	1.59637	1.1585	0.000283524	1.73506	up	PREDICTED: LOW QUALITY PROTEIN: titin [Sus scrofa]
ENSSSCG00000022592	FIBIN	6.93366	5.75935	5.61147	19.9808	26.4746	12.9074	0.00765584	1.7379	up	PREDICTED: fin bud initiation factor homolog [Sus scrofa]
ENSSSCG00000006159	HEY1	0.881571	0.963068	0.940473	4.42339	2.63001	2.11518	0.0264629	1.74298	up	PREDICTED: hairy/enhancer-of-split related with YRPW motif protein 1 [Sus scrofa]
ENSSSCG00000026123	IGFBP2	152.129	171.098	106.876	570.73	600.432	270.641	0.0154122	1.74651	up	insulin-like growth factor-binding protein 2 precursor [Sus scrofa]
ENSSSCG00000015589	VASH2	18.1087	14.3729	12.5434	58.313	62.6459	30.6818	0.00488441	1.75575	up	PREDICTED: vasohibin-2 isoform 1 [Sus scrofa]
ENSSSCG00000013614	CNN1	1.40004	0.994153	1.63583	5.73294	4.37104	3.03924	0.00262332	1.76133	up	calponin-1 [Sus scrofa]
ENSSSCG00000021044	HECW2	2.9143	1.36192	4.26051	8.75878	6.13319	13.2078	0.0324881	1.7671	up	PREDICTED: E3 ubiquitin-protein ligase HECW2 [Mustela putorius furo]
ENSSSCG00000000162	BTBD11	1.36919	2.06538	0.920421	4.63413	6.99569	3.12763	0.0298278	1.76982	up	PREDICTED: ankyrin repeat and BTB/POZ domain-containing protein BTBD11 isoform 1 [Odobenus rosmarus divergens]
ENSSSCG00000003061	CADM4	0.65775	0.6467	0.451091	2.2192	1.84819	1.69089	0.00165581	1.78035	up	PREDICTED: cell adhesion molecule 4-like [Sus scrofa]
ENSSSCG00000010755	PTPRE	0.548879	0.292315	0.146388	1.30581	1.37092	0.611439	0.0427184	1.78221	up	PREDICTED: receptor-type tyrosine-protein phosphatase epsilon isoform 1 [Sus scrofa]
ENSSSCG00000021375	HS6ST2	2.39125	2.42023	0.937875	6.47378	9.27354	3.839	0.0447212	1.78517	up	PREDICTED: heparan-sulfate 6-O-sulfotransferase 2-like [Sus scrofa]
ENSSSCG00000003595	SERINC2	2.86977	3.29182	2.44921	6.95145	13.6585	7.80361	0.0236888	1.78542	up	PREDICTED: serine incorporator 2-like [Sus scrofa]
ENSSSCG00000015025	CRYAB	8.81869	10.7768	11.806	27.8538	40.4773	40.5202	1.8291e-08	1.79581	up	PREDICTED: alpha-crystallin B chain [Sus scrofa]
ENSSSCG00000006059	NCALD	1.57879	0.966243	0.661806	2.36414	3.47749	2.2299	0.000431185	1.79647	up	neurocalcin-delta [Bos taurus]
ENSSSCG00000016067	STK17B	13.7522	17.9422	8.84742	49.7136	65.7688	25.3138	0.0453264	1.80113	up	PREDICTED: serine/threonine-protein kinase 17B [Sus scrofa]
ENSSSCG00000016633	MET	12.5255	12.1786	7.61549	44.5857	41.9718	23.6744	0.00121348	1.80118	up	RecName: Full=Hepatocyte growth factor receptor; Short=HGF receptor; AltName: Full=HGF/SF receptor; AltName: Full=Proto-oncogene c-Met; AltName: Full=Scatter factor receptor; Short=SF receptor; AltName: Full=Tyrosine-protein kinase Met; Flags: Precursor
ENSSSCG00000002961	RYR1	0.473361	0.640227	0.278874	1.28353	2.31607	1.24594	0.0158225	1.80205	up	ryanodine receptor 1 [Sus scrofa]
ENSSSCG00000009281	SGCG	10.8822	11.4424	6.28834	31.4854	44.2619	23.7528	0.00181389	1.80555	up	PREDICTED: gamma-sarcoglycan-like [Sus scrofa]
ENSSSCG00000008649	SOX11	7.2336	6.25001	2.80615	21.7318	21.7627	13.1859	0.000256319	1.8106	up	PREDICTED: transcription factor SOX-11-like [Sus scrofa]
ENSSSCG00000015083	FXYD6	42.5695	48.8301	48.0089	151.728	150.626	180.931	1.18838e-08	1.81282	up	FXYD domain-containing ion transport regulator 6 precursor [Bos taurus]
ENSSSCG00000026311	PKNOX2	1.26466	1.45066	1.11108	4.7753	5.0942	3.21285	0.000106972	1.81802	up	PREDICTED: homeobox protein PKNOX2 isoform 1 [Sus scrofa]
ENSSSCG00000015475	MYOG	33.3614	73.1513	31.7166	147.879	213.604	133.136	0.000280233	1.84261	up	RecName: Full=Myogenin
ENSSSCG00000021865	INHBA	0.699851	1.02172	1.42535	3.54462	4.26405	3.28203	9.13484e-05	1.84368	up	PREDICTED: inhibin beta A chain-like [Sus scrofa]
ENSSSCG00000006729	FAM46C	0.409188	0.536419	0.374167	1.48676	1.70336	1.12203	0.0159038	1.84427	up	PREDICTED: protein FAM46C-like [Sus scrofa]
ENSSSCG00000028559	LZTS2	2.14995	1.99887	1.01401	6.98945	8.21023	3.28512	0.0308295	1.84479	up	PREDICTED: leucine zipper putative tumor suppressor 1 [Sus scrofa]
ENSSSCG00000004366	BVES	2.36104	2.12213	1.27408	9.23312	9.24262	5.33725	7.25389e-06	1.84873	up	RecName: Full=Blood vessel epicardial substance; AltName: Full=Popeye domain-containing protein 1; Short=Popeye protein 1
ENSSSCG00000010943	LTA4H	0.920471	0.452504	1.26254	2.38892	3.25696	2.83953	0.0264515	1.84971	up	PREDICTED: aminopeptidase O isoform 1 [Sus scrofa]
ENSSSCG00000016178	IGFBP5	5.97252	4.15205	8.68851	21.2625	22.15	23.6663	1.67096e-08	1.85313	up	insulin-like growth factor-binding protein 5 precursor [Sus scrofa]
ENSSSCG00000016397	NEB	3.78523	2.55757	1.27229	11.681	8.14026	7.63575	6.15315e-05	1.85484	up	PREDICTED: nebulin isoform X14 [Mustela putorius furo]
ENSSSCG00000016685	WIPF3	3.71118	2.37599	1.28902	11.3938	8.80224	6.00527	0.0026976	1.85611	up	PREDICTED: WAS/WASL-interacting protein family member 3-like [Sus scrofa]
ENSSSCG00000001066	RBM24	8.62188	10.4234	3.28226	29.5507	34.8709	17.0387	0.00517374	1.86949	up	PREDICTED: RNA-binding protein 24-like [Sus scrofa]
ENSSSCG00000009111	SYNPO2	10.0096	12.8233	7.22288	40.0198	47.8147	22.3163	0.0050068	1.87512	up	PREDICTED: synaptopodin-2 [Sus scrofa]
ENSSSCG00000008215	SMYD1	1.58085	2.2163	0.936928	4.68024	6.90974	4.63589	0.00474938	1.87529	up	SET and MYND domain-containing protein 1 [Sus scrofa]
ENSSSCG00000007336	NNAT	12.2404	10.4511	6.66989	42.8648	39.4292	27.1515	1.55825e-06	1.87716	up	neuronatin [Sus scrofa]
ENSSSCG00000005194	LOC100155429	0.550544	0.160873	0.47159	1.19985	1.14118	0.710818	0.0110626	1.8818	up	PREDICTED: receptor-type tyrosine-protein phosphatase delta, partial [Sus scrofa]
ENSSSCG00000024351	MET	10.3531	10.189	4.51398	36.5998	34.2782	21.2045	0.000145198	1.88212	up	hepatocyte growth factor receptor precursor [Sus scrofa]
ENSSSCG00000015773		1.40172	2.25102	3.88799	11.2048	9.39445	5.38113	0.0123243	1.89456	up	PREDICTED: teneurin-3 [Ochotona princeps]
ENSSSCG00000029392	HUNK	0.828071	1.22124	0.757199	3.29531	3.44708	2.98023	0.00714728	1.91852	up	PREDICTED: hormonally up-regulated neu tumor-associated kinase-like [Sus scrofa]
ENSSSCG00000029900	DMPK	15.3686	11.7525	7.25968	51.396	50.0191	28.1603	0.000540611	1.9187	up	PREDICTED: myotonin-protein kinase-like [Sus scrofa]
ENSSSCG00000005431	HDAC5	0.300057	0.229457	0.106702	0.484552	1.02007	0.599947	0.0487094	1.92123	up	PREDICTED: histone deacetylase 9 isoform 1 [Sus scrofa]
ENSSSCG00000004713	TGM5	0.411306	0.366953	0.341279	1.38376	1.66462	0.932036	0.00529146	1.92296	up	PREDICTED: protein-glutamine gamma-glutamyltransferase 5 [Sus scrofa]
ENSSSCG00000013004	TM7SF2	1.56658	1.36912	0.795834	4.06578	6.41264	3.31128	0.00655523	1.92864	up	PREDICTED: delta(14)-sterol reductase [Sus scrofa]
ENSSSCG00000028303	SPSB4	2.25234	1.55016	1.17472	9.33558	5.03179	4.3233	0.0347749	1.92903	up	PREDICTED: SPRY domain-containing SOCS box protein 4-like [Sus scrofa]
ENSSSCG00000012680	GPC3	1.49781	5.66614	0.75645	7.7985	7.77588	2.71102	0.0446417	1.92956	up	PREDICTED: glypican-3 isoform 1 [Ceratotherium simum simum]
ENSSSCG00000005240	DOCK8	0.594489	0.701403	0.507368	2.53034	3.09341	1.18186	0.0282795	1.93027	up	PREDICTED: LOW QUALITY PROTEIN: dedicator of cytokinesis protein 8 isoform 2 [Sus scrofa]
ENSSSCG00000027933	SBK1	0.341293	0.260991	0.0910241	0.9645	0.870195	0.648277	0.00454849	1.94207	up	PREDICTED: serine/threonine-protein kinase SBK1 [Sus scrofa]
ENSSSCG00000001699	SAMD1	10.594	15.624	3.22909	25.6618	41.8954	30.8654	0.018303	1.94809	up	PREDICTED: hypothetical protein LOC100622190 [Sus scrofa]
ENSSSCG00000023585	SERINC2	1.1255	2.00826	1.33411	3.63507	7.4703	5.70095	0.00492261	1.95077	up	serine incorporator 2 precursor [Sus scrofa]
ENSSSCG00000014251	MEGF10	5.60397	8.90756	1.70811	19.9739	28.6936	13.926	0.0104173	1.95553	up	PREDICTED: LOW QUALITY PROTEIN: multiple EGF-like-domains 10 [Sus scrofa]
ENSSSCG00000012667	IGSF1	1.3124	0.967495	0.491127	4.30445	3.01866	2.15195	0.00147834	1.96602	up	PREDICTED: immunoglobulin superfamily member 1 isoform 1 [Sus scrofa]
ENSSSCG00000009603	LZTS1	0.456866	0.174685	0.162464	0.79926	0.813561	1.03528	0.0430341	1.96727	up	PREDICTED: leucine zipper putative tumor suppressor 1 [Sus scrofa]
ENSSSCG00000002555	JAG2	5.58064	2.81469	1.26667	16.8846	13.3415	7.92904	0.00875885	1.98965	up	PREDICTED: protein jagged-2 [Sus scrofa]
ENSSSCG00000001068	CAP2	0.486003	0.836218	0.155543	2.35449	1.77023	1.45761	0.000820972	2.00022	up	PREDICTED: adenylyl cyclase-associated protein 2, partial [Sus scrofa]
ENSSSCG00000017904	ENO3	43.8987	33.3712	32.2373	171.354	115.808	150.513	9.39869e-11	2.00144	up	beta-enolase [Sus scrofa]
ENSSSCG00000023743	CLDN6	30.6106	15.4675	22.6806	109.911	77.0083	88.6774	1.7598e-10	2.00626	up	claudin-6 [Sus scrofa]
ENSSSCG00000002557	NUDT14	14.8807	15.5756	7.14371	47.535	69.9203	33.2491	0.00518605	2.00909	up	PREDICTED: uridine diphosphate glucose pyrophosphatase [Sus scrofa]
ENSSSCG00000013344	ANO5	0.866477	0.821854	0.324191	3.38442	3.09297	1.61256	0.00408434	2.01869	up	PREDICTED: anoctamin-5-like [Sus scrofa]
ENSSSCG00000016157	MYL1	6.38391	6.10232	4.5403	25.5888	20.8169	22.7934	1.98146e-11	2.03864	up	MLC1f [Sus scrofa]
ENSSSCG00000029753	CYTIP	0.498538	0.8006	0.425479	1.93218	1.74326	2.87079	0.0127728	2.05537	up	PREDICTED: cytohesin-interacting protein-like [Sus scrofa]
ENSSSCG00000006317	ILDR1	0.631166	0.434394	1.07734	2.29331	2.20702	3.78595	0.0127728	2.0562	up	PREDICTED: immunoglobulin-like domain-containing receptor 2-like [Sus scrofa]
ENSSSCG00000010831	DUSP10	1.87613	1.73213	0.43935	7.14935	6.00029	3.62313	0.00158644	2.06682	up	PREDICTED: dual specificity protein phosphatase 10 isoform 1 [Sus scrofa]
ENSSSCG00000008446	SIX2	3.84353	2.29257	1.64013	11.917	10.5278	9.59079	1.68698e-06	2.06762	up	homeobox protein SIX2 [Bos taurus]
ENSSSCG00000016398	LASP1	1.39681	0.977991	0.367698	5.60256	3.0659	2.74208	0.0178196	2.06931	up	PREDICTED: nebulin, partial [Sus scrofa]
ENSSSCG00000029521	CD82	38.9014	42.3619	15.9969	142.384	180.022	85.2167	0.00243289	2.06993	up	CD82 antigen [Sus scrofa]
ENSSSCG00000016215	TUBA4A	4.0387	3.86055	1.70547	16.3049	14.2203	9.58926	1.63546e-05	2.07009	up	PREDICTED: tubulin alpha-4A chain [Orcinus orca]
ENSSSCG00000021576	CD83	3.50725	5.30108	5.1237	23.7917	20.5683	13.6788	2.23398e-05	2.07035	up	PREDICTED: CD83 antigen-like isoform 1 [Sus scrofa]
ENSSSCG00000024883	IGF2	167.874	73.3573	63.9609	363.073	384.352	508.278	2.02443e-07	2.07862	up	insulin-like growth factor II preproprotein [Sus scrofa]
ENSSSCG00000007757	TRIM72	5.25288	6.40108	2.61535	16.6544	28.3015	14.5757	0.00215587	2.08057	up	PREDICTED: tripartite motif-containing protein 72 [Sus scrofa]
ENSSSCG00000010497	ENTPD1	9.20945	9.03336	6.64326	29.5364	44.3018	19.5014	0.000868941	2.08398	up	ectonucleoside triphosphate diphosphohydrolase 1 [Sus scrofa]
ENSSSCG00000006216	TRIM55	1.11985	1.6189	0.717252	4.9415	4.01453	4.44034	3.27028e-08	2.08982	up	tripartite motif-containing protein 55 isoform 1 [Sus scrofa]
ENSSSCG00000015474	PPFIA4	0.623547	0.41723	0.221737	2.04536	2.27123	0.96623	0.0132881	2.0963	up	PREDICTED: liprin-alpha-4 isoform X1 [Mustela putorius furo]
ENSSSCG00000008961	MTHFD2L	0.674009	0.309254	0.719043	2.12245	2.55323	1.61717	0.0420089	2.11672	up	PREDICTED: probable bifunctional methylenetetrahydrofolate dehydrogenase/cyclohydrolase 2-like [Sus scrofa]
ENSSSCG00000015797	SORBS2	2.09023	4.31575	2.67587	10.6327	16.4452	10.0303	0.00177928	2.12319	up	RecName: Full=Sorbin and SH3 domain-containing protein 2; Contains: RecName: Full=Sorbin
ENSSSCG00000016567	STRIP2	1.1562	0.795741	0.370034	3.69687	4.34613	1.94187	0.00545648	2.12374	up	PREDICTED: protein FAM40B-like [Sus scrofa]
ENSSSCG00000015706	LYPD1	0.530053	0.684007	0.212051	1.60493	2.79949	1.19229	0.0406496	2.1299	up	ly6/PLAUR domain-containing protein 1 precursor [Sus scrofa]
ENSSSCG00000013375	MYOD1	34.7158	39.6864	8.78804	147.731	159.541	59.2946	0.0279668	2.14146	up	myoblast determination protein 1 [Sus scrofa]
ENSSSCG00000015886	ITGB6	0.941656	0.66866	0.287021	2.82407	2.80927	2.36694	4.70167e-06	2.14173	up	integrin beta 6 [Sus scrofa]
ENSSSCG00000016720	PGAM2	9.20919	8.53212	7.55731	39.2525	29.9314	41.8548	2.34962e-14	2.1493	up	phosphoglycerate mutase 2 [Sus scrofa]
ENSSSCG00000027684	TRIM63	0.554761	1.2727	0.473462	2.82198	2.26316	4.39249	0.00560247	2.15062	up	E3 ubiquitin-protein ligase TRIM63 [Sus scrofa]
ENSSSCG00000008984	SHROOM3	0.1729	0.288477	0.083842	0.418816	0.984741	0.923974	0.0165802	2.1594	up	PREDICTED: protein Shroom3 [Sus scrofa]
ENSSSCG00000005456	MUSK	0.589338	0.42027	0	1.83046	1.73485	0.824088	0.0214516	2.16965	up	PREDICTED: muscle, skeletal receptor tyrosine-protein kinase isoform 1 [Ovis aries]
ENSSSCG00000003156	HRC	0.379406	0.373033	0.173467	1.37856	1.18454	0.975347	0.00847506	2.17036	up	PREDICTED: sarcoplasmic reticulum histidine-rich calcium-binding protein-like [Sus scrofa]
ENSSSCG00000000001	CELSR1	0.852618	0.97801	0.578827	3.66121	4.51724	2.23169	0.00102474	2.17709	up	TPA: cadherin EGF LAG seven-pass G-type receptor 1-like [Bos taurus]
ENSSSCG00000014430	ABLIM3	16.2018	11.1376	5.27111	68.1929	50.3084	28.8795	0.00765584	2.18038	up	PREDICTED: actin-binding LIM protein 3-like [Ailuropoda melanoleuca]
ENSSSCG00000030655	HAPLN3	3.22278	3.69675	1.6636	13.2208	14.238	11.4741	4.23887e-11	2.20046	up	MAM domain-containing protein 2 [Sus scrofa]
ENSSSCG00000008963	AREG	3.71424	6.20814	3.28314	15.1664	30.9231	13.8768	0.0325754	2.20455	up	amphiregulin precursor [Sus scrofa]
ENSSSCG00000016288	CHRNG	35.7848	26.2777	8.76442	132.797	136.156	57.7137	0.00932281	2.20667	up	PREDICTED: acetylcholine receptor subunit gamma-like [Sus scrofa]
ENSSSCG00000001050	EDN1	0.169455	0.32396	0.180777	1.09459	0.987562	0.474341	0.0406641	2.21017	up	endothelin-1 preproprotein [Sus scrofa]
ENSSSCG00000003470	FAM131C	2.11727	1.61911	0.836571	7.21814	8.11191	5.2682	3.14929e-08	2.21647	up	PREDICTED: protein FAM131C [Ceratotherium simum simum]
ENSSSCG00000000544	PTHLH	0.194355	0.445878	0.622024	1.64776	1.41585	1.8653	0.0234641	2.22427	up	parathyroid hormone-related protein precursor [Sus scrofa]
ENSSSCG00000021059	ADORA1	1.43985	1.77305	0.655083	7.25761	7.28069	3.42929	0.00256344	2.22552	up	A1 adenosine receptor [Sus scrofa]
ENSSSCG00000004803	ACTC1	312.105	304.11	116.259	1325.62	1314.34	784.529	8.40877e-06	2.22559	up	Actin, alpha 1, skeletal muscle [Bos taurus]
ENSSSCG00000011646	KY	0.131595	0.150949	0.0842328	0.701281	0.536847	0.252593	0.0347749	2.23301	up	PREDICTED: kyphoscoliosis peptidase-like [Sus scrofa]
ENSSSCG00000003693	MYOM1	2.08233	3.8087	1.00856	10.5888	13.7351	8.32198	8.38278e-06	2.24713	up	PREDICTED: myomesin-1 [Sus scrofa]
ENSSSCG00000014994	PDGFD	2.98966	4.87328	3.18942	21.1539	22.6963	8.30581	0.0218268	2.2475	up	PREDICTED: platelet-derived growth factor D-like [Sus scrofa]
ENSSSCG00000015116	MCAM	20.8918	15.8142	8.08637	83.1452	58.685	31.3366	0.0028439	2.25687	up	PREDICTED: cell surface glycoprotein MUC18 [Sus scrofa]
ENSSSCG00000004452	PRSS35	0.308591	1.06193	0.219473	1.99334	2.69766	1.85104	0.00652996	2.26918	up	PREDICTED: inactive serine protease 35-like [Sus scrofa]
ENSSSCG00000004502	RNF165	0.568047	0.521248	0.120871	2.06462	1.49013	1.09059	0.0480018	2.27983	up	PREDICTED: RING finger protein 165 [Ceratotherium simum simum]
ENSSSCG00000017141	AATK	0.0531913	0.122074	0.113531	0.322291	0.504035	0.255381	0.0480018	2.28172	up	PREDICTED: serine/threonine-protein kinase LMTK1 [Sus scrofa]
ENSSSCG00000014213	KCNN2	2.55782	1.7604	1.22793	12.0819	9.25459	5.72794	0.000858307	2.29316	up	PREDICTED: small conductance calcium-activated potassium channel protein 2-like [Sus scrofa]
ENSSSCG00000009830	MYL2	8.50507	4.48244	0.735676	34.2436	15.4058	15.9943	0.0487094	2.30373	up	myosin light chain 2V [Sus scrofa]
ENSSSCG00000009844	HSPB8	8.8317	10.4285	4.43378	46.6662	38.9811	31.7853	1.18441e-11	2.31994	up	PREDICTED: heat shock protein beta-8 [Sus scrofa]
ENSSSCG00000015445	NRCAM	2.74691	2.11701	1.1447	11.5403	12.5068	5.71542	0.00152039	2.32975	up	PREDICTED: neuronal cell adhesion molecule isoform 5 [Sus scrofa]
ENSSSCG00000020785	DES	154.154	113.749	52.2666	690.706	619.139	301.132	0.00253711	2.3315	up	desmin [Sus scrofa]
ENSSSCG00000006345	OLFML2B	17.5832	19.5929	6.38667	79.2514	97.0445	43.293	0.00177546	2.33571	up	PREDICTED: olfactomedin-like protein 2B-like [Sus scrofa]
ENSSSCG00000004807	SCG5	0.695878	1.11751	0.742373	4.38263	4.25827	3.17232	0.000818768	2.34332	up	PREDICTED: neuroendocrine protein 7B2 isoform 2 [Ovis aries]
ENSSSCG00000008702		6.12027	4.23642	2.36402	29.6503	24.5988	10.064	0.0224417	2.34463	up	PREDICTED: protein Dok-7-like [Sus scrofa]
ENSSSCG00000002642	CDH15	5.1441	4.96588	2.28206	22.1452	29.3114	11.0593	0.0111863	2.34623	up	PREDICTED: cadherin-15 [Orcinus orca]
ENSSSCG00000007453	EYA2	1.44862	1.57421	0.162675	7.47971	5.33204	2.83546	0.0238839	2.34698	up	PREDICTED: eyes absent homolog 2-like [Sus scrofa]
ENSSSCG00000010749	FAM196A	0.498965	0.459941	0.142575	2.54459	1.98962	0.865889	0.0347749	2.34722	up	PREDICTED: protein FAM196A-like [Sus scrofa]
ENSSSCG00000022320	CHRNA1	2.15502	1.8271	0.899596	8.73801	10.9211	4.94581	0.00196143	2.36869	up	PREDICTED: acetylcholine receptor subunit alpha-like isoform 2 [Sus scrofa]
ENSSSCG00000017717	UNC45B	2.46567	3.55817	2.07888	14.3053	16.8612	11.2594	7.22559e-12	2.398	up	protein unc-45 homolog B [Sus scrofa]
ENSSSCG00000023806	LRRN1	0.110071	0.252517	0.23485	0.599906	1.04241	0.792291	0.025682	2.40383	up	PREDICTED: leucine-rich repeat neuronal protein 1-like [Sus scrofa]
ENSSSCG00000015796	PDLIM3	1.78205	2.36744	1.59423	9.16493	11.0546	10.2829	1.14646e-14	2.41982	up	PDZ and LIM domain protein 3 [Sus scrofa]
ENSSSCG00000024651	HEYL	0.371759	0.888402	0.231349	2.43889	3.92691	1.52379	0.0232437	2.4203	up	PREDICTED: hairy/enhancer-of-split related with YRPW motif-like protein-like [Sus scrofa]
ENSSSCG00000009131	PITX2	1.12638	1.8206	0.32772	5.39486	8.6531	3.31679	0.0196627	2.4375	up	pituitary homeobox 2 [Sus scrofa]
ENSSSCG00000030699		0.730302	3.07159	2.07759	7.66571	9.93094	12.5577	1.97307e-05	2.44017	up	PREDICTED: collagen alpha-1(XI) chain-like, partial [Sus scrofa]
ENSSSCG00000010626	RBM20	1.16721	1.15292	0.278939	5.2227	5.81034	2.91721	0.000255087	2.44594	up	PREDICTED: probable RNA-binding protein 20 [Sus scrofa]
ENSSSCG00000017837	RAP1GAP2	0.0921678	0.0634337	0.0786608	0.245584	0.322286	0.53074	0.010489	2.44599	up	PREDICTED: rap1 GTPase-activating protein 2-like [Sus scrofa]
ENSSSCG00000010303	SYNPO2L	6.31382	5.66795	3.05406	29.638	31.9396	20.5123	3.62749e-10	2.45678	up	PREDICTED: synaptopodin 2-like isoform 1 [Sus scrofa]
ENSSSCG00000010447	ACTA2	51.4466	52.3706	42.5292	290.508	370.563	154.609	0.00178028	2.48022	up	PREDICTED: actin, aortic smooth muscle isoform 1 [Ornithorhynchus anatinus]
ENSSSCG00000026618	SDPR	1.82501	1.65057	0.56162	7.9063	8.69285	5.85245	5.58496e-11	2.48263	up	PREDICTED: serum deprivation-response protein [Sus scrofa]
ENSSSCG00000025353	TNNT1	6.85008	16.322	12.277	53.7642	97.21	44.0275	0.00565069	2.49056	up	troponin T, slow skeletal muscle [Sus scrofa]
ENSSSCG00000030565	LOC100626707	0.238592	0.114034	0.0636334	0.842833	0.840087	0.477052	0.000144254	2.50788	up	PREDICTED: glutamate receptor 4 isoform 2 [Orcinus orca]
ENSSSCG00000008227	ST3GAL5	5.17395	2.68026	0.712212	22.0336	16.0493	10.0113	0.00185917	2.53823	up	PREDICTED: hypothetical protein LOC100625751 [Sus scrofa]
ENSSSCG00000006542	KCNN3	0.820515	0.627457	0.291779	3.31256	4.18414	2.29681	2.0367e-05	2.54612	up	small conductance calcium-activated potassium channel protein 3 [Sus scrofa]
ENSSSCG00000024790	CDH2	1.45828	3.22601	0.444489	12.6157	11.3822	5.24835	0.0052603	2.56706	up	PREDICTED: cadherin-15 [Tursiops truncatus]
ENSSSCG00000025188	LEPR	0.42602	0.274879	0.170432	1.9994	1.31898	1.56519	4.1259e-08	2.57605	up	RecName: Full=Leptin receptor; Short=LEP-R; AltName: Full=OB receptor; Short=OB-R; AltName: CD_antigen=CD295; Flags: Precursor
ENSSSCG00000010461	ANKRD1	13.6805	19.5118	7.64476	80.128	111.05	51.7543	0.000380982	2.57861	up	ankyrin repeat domain-containing protein 1 [Sus scrofa]
ENSSSCG00000020942		0.498377	0.381115	0.531677	1.40842	2.17837	2.39155	0.0422105	2.58637	up	PREDICTED: sodium leak channel non-selective protein-like [Sus scrofa]
ENSSSCG00000026693	LOC106506957	5.87556	4.81405	2.68634	21.3486	34.8536	19.1322	0.000205744	2.59529	up	PREDICTED: MAM domain-containing protein 2 [Canis lupus familiaris]
ENSSSCG00000006235	TOX	0.818295	1.12628	0.418992	4.55859	7.29588	2.39512	0.0271873	2.62125	up	PREDICTED: thymocyte selection-associated high mobility group box protein TOX [Sus scrofa]
ENSSSCG00000003582	SMPDL3B	0.355382	0.475588	0.189563	1.43474	2.58891	1.6343	0.000372694	2.62225	up	PREDICTED: sphingomyelin phosphodiesterase, acid-like 3B [Sus scrofa]
ENSSSCG00000009110	MYOZ2	0	1.94886	4.53128	5.14435	12.3769	14.2676	0.0426287	2.63529	up	calsarcin 1 [Sus scrofa]
ENSSSCG00000016806	CDH6	0.383979	0.0978777	0.27309	1.65353	0.683768	1.84259	0.013822	2.64025	up	PREDICTED: cadherin-6-like [Sus scrofa]
ENSSSCG00000029890	LOC102159034	4.99915	4.79431	0.874291	26.2041	26.9853	13.3711	0.000160892	2.66242	up	PREDICTED: 43 kDa receptor-associated protein of the synapse isoform 2 [Ceratotherium simum simum]
ENSSSCG00000004598	MYZAP	0.116593	0.13374	0.248766	0.564847	0.764428	0.909174	0.0270488	2.68016	up	PREDICTED: GRINL1A complex locus protein 1 isoform 1 [Sus scrofa]
ENSSSCG00000004367	POPDC3	1.27614	1.55531	0.510529	7.72802	9.29654	4.01874	0.00111546	2.71391	up	popeye domain-containing protein 3 [Sus scrofa]
ENSSSCG00000017583	SGCA	7.05899	9.52832	2.93247	45.4781	58.4537	23.4292	0.00185423	2.72726	up	alpha-sarcoglycan precursor [Sus scrofa]
ENSSSCG00000015917	XIRP2	1.99354	0.935423	0.450775	9.70411	5.15527	7.46279	8.84786e-06	2.72898	up	PREDICTED: xin actin-binding repeat-containing protein 2-like isoform 3 [Orcinus orca]
ENSSSCG00000009206	GPRIN3	0.454072	0.405106	0.16147	2.81085	2.13173	1.08947	0.00563837	2.73707	up	PREDICTED: G protein-regulated inducer of neurite outgrowth 3-like [Sus scrofa]
ENSSSCG00000024022	TRPC6	0.170624	0.11743	0.145619	0.702613	0.795501	0.98252	0.000523356	2.73804	up	PREDICTED: short transient receptor potential channel 6 isoform 2 [Sus scrofa]
ENSSSCG00000001751	CHRNA5	0.500518	0.191376	0	1.71757	0.972321	1.50114	0.006089	2.77209	up	PREDICTED: neuronal acetylcholine receptor subunit alpha-5-like, partial [Sus scrofa]
ENSSSCG00000028236	FAM160A1	0.21898	0	0.0291915	0.331528	0.677999	0.328384	0.0435441	2.77232	up	PREDICTED: protein FAM160A1 isoform X1 [Mustela putorius furo]
ENSSSCG00000000528	PKP2	0.22355	0.102571	0.0953944	0.758106	0.846834	0.590007	0.006089	2.77287	up	plakophilin-2 [Bos taurus]
ENSSSCG00000002806	MMP15	3.54764	2.3617	0.94617	21.2151	16.2449	9.38598	0.000338625	2.78017	up	PREDICTED: matrix metalloproteinase-15, partial [Sus scrofa]
ENSSSCG00000013240	RAPSN	8.23467	9.72769	1.70453	52.3977	58.3768	26.2454	0.000290902	2.81063	up	PREDICTED: 43 kDa receptor-associated protein of the synapse-like, partial [Sus scrofa]
ENSSSCG00000016256	SPHKAP	0.305839	0.257266	0.130509	1.75331	2.22799	0.635968	0.0250415	2.82301	up	PREDICTED: A-kinase anchor protein SPHKAP [Orcinus orca]
ENSSSCG00000006874	PALMD	0.309411	0.650678	0.27507	2.37337	3.83182	2.04155	0.000168884	2.82983	up	palmdelphin [Sus scrofa]
ENSSSCG00000009703	HAND2	0.92109	0.568913	0.302349	4.80557	5.16155	2.21001	0.00115341	2.84823	up	PREDICTED: heart- and neural crest derivatives-expressed protein 2-like [Sus scrofa]
ENSSSCG00000002637	DBNDD1	0.152812	0.788788	0.163023	2.68364	2.44908	1.46659	9.66346e-05	2.84856	up	PREDICTED: dysbindin domain-containing protein 1-like [Sus scrofa]
ENSSSCG00000007485	BCAS1	1.30801	0.863852	0.465134	9.12112	7.04543	2.42509	0.0292098	2.85536	up	breast carcinoma-amplified sequence 1 [Sus scrofa]
ENSSSCG00000014909	SYTL2	1.74389	1.83366	0.465102	10.9713	13.4804	5.54985	0.000660318	2.8997	up	PREDICTED: synaptotagmin-like protein 2 [Sus scrofa]
ENSSSCG00000006052	FZD6	0.449219	0.579696	0.688899	3.63848	5.03147	3.7724	6.90245e-17	2.91215	up	PREDICTED: frizzled-6-like [Sus scrofa]
ENSSSCG00000011973	COL8A1	4.90183	4.79453	5.12423	34.9508	48.7218	21.0638	0.000719285	2.95441	up	PREDICTED: collagen alpha-1(VIII) chain [Sus scrofa]
ENSSSCG00000011837	MFI2	0.134971	0.0942956	0.438486	1.99125	1.0973	0.88757	0.001545	2.97134	up	PREDICTED: LOW QUALITY PROTEIN: melanotransferrin [Sus scrofa]
ENSSSCG00000009320	FLT1	0.489145	0.374055	0.660982	2.60669	2.66064	6.45493	0.0271873	3.00638	up	PREDICTED: LOW QUALITY PROTEIN: vascular endothelial growth factor receptor 1 [Sus scrofa]
ENSSSCG00000000937	MYF5	13.6103	7.55945	3.05677	90.0553	70.1349	36.4368	0.000527876	3.03762	up	myogenic factor 5 [Sus scrofa]
ENSSSCG00000008930	TMPRSS11F	0.636414	0.625723	0.290973	2.86295	5.82835	2.07232	0.0317608	3.04513	up	PREDICTED: transmembrane protease serine 11F-like [Sus scrofa]
ENSSSCG00000012869	ANO4	0.226833	0.390289	0.120994	0.961552	1.15671	1.36062	0.0421311	3.05924	up	PREDICTED: anoctamin-1 [Sus scrofa]
ENSSSCG00000016823	C1QTNF3	1.51384	2.25743	2.01874	12.5594	21.2843	15.1191	2.94505e-09	3.09212	up	complement C1q tumor necrosis factor-related protein 3 precursor [Sus scrofa]
ENSSSCG00000001004	SLC22A23	0.83106	1.08947	0.569949	8.19611	7.87041	4.34405	8.86598e-07	3.09809	up	PREDICTED: solute carrier family 22 member 23 [Sus scrofa]
ENSSSCG00000005216	RLN2	1.01068	1.62305	2.15642	12.9754	20.0265	6.78991	0.00865629	3.1287	up	relaxin [Sus scrofa]
ENSSSCG00000016216	TUBA1D	0.242707	0.278401	0.0863078	0.783879	1.65021	1.06761	0.00532174	3.17023	up	PREDICTED: tubulin alpha-1D chain [Sus scrofa]
ENSSSCG00000011440	SEMA3G	0.202955	0	0.108258	0.675977	0.813176	0.730437	0.00532174	3.17041	up	PREDICTED: semaphorin-3G [Sus scrofa]
ENSSSCG00000015352	ARL4A	0.157411	0.180561	0.251892	1.14389	1.26139	1.13304	0.00421922	3.21106	up	PREDICTED: ADP-ribosylation factor-like protein 4A [Echinops telfairi]
ENSSSCG00000006172	PI15	0.122936	0.112813	0	0.655134	0.823927	0.442447	3.60589e-05	3.21498	up	PREDICTED: peptidase inhibitor 15-like [Sus scrofa]
ENSSSCG00000010428	DKK1	0.103459	0.712049	0.110372	1.75427	2.26106	1.98587	0.000540789	3.26371	up	dickkopf-related protein 1 precursor [Sus scrofa]
ENSSSCG00000015707	GPR39	0.465225	0.889408	0.330873	4.31985	5.42256	2.97662	1.78492e-05	3.28074	up	G-protein coupled receptor 39 [Sus scrofa]
ENSSSCG00000010578	PITX3	0.922447	0.529055	0.164013	4.28269	5.82391	2.95101	5.45056e-05	3.34224	up	PREDICTED: pituitary homeobox 3-like [Sus scrofa]
ENSSSCG00000004918	ALPK2	0.171566	0.137758	0.0183029	0.997403	1.12485	0.885035	6.28233e-11	3.39229	up	PREDICTED: alpha-protein kinase 2 [Sus scrofa]
ENSSSCG00000003635	COL8A2	0.391885	0.642169	0.358345	5.42436	7.09628	3.82821	6.05939e-09	3.70142	up	PREDICTED: LOW QUALITY PROTEIN: collagen alpha-2(VIII) chain-like [Sus scrofa]
ENSSSCG00000015688	CXCR4	2.32727	2.33584	0.543105	26.2489	31.0467	11.8658	0.000103384	3.75157	up	C-X-C chemokine receptor type 4 [Sus scrofa]
ENSSSCG00000028776	HILS1	0.186903	0.321601	0.0996956	1.69776	1.77003	1.12111	0.00059222	3.77274	up	PREDICTED: histone linker H1 domain, spermatid-specific 1-like [Bos taurus]
ENSSSCG00000012769	ATP2B3	0.0634673	0.0414629	0	0.218966	0.307753	0.342614	0.00865629	3.8076	up	Plasma membrane calcium-transporting ATPase 3 [Myotis brandtii]
ENSSSCG00000012083	RIPK4	0.0915903	0.10506	0.16285	2.32952	1.64582	0.659268	0.00463084	3.98988	up	PREDICTED: receptor-interacting serine/threonine-protein kinase 4-like [Sus scrofa]
ENSSSCG00000030134	IGFN1	0.135483	0	0.289071	1.47681	1.97395	1.13774	0.00289595	4.81052	up	PREDICTED: immunoglobulin-like and fibronectin type III domain-containing protein 1 [Orcinus orca]
ENSSSCG00000026259	LINGO4	0.135785	0	0	1.23342	0.692423	0.570139	0.00162537	4.90602	up	PREDICTED: leucine-rich repeat and immunoglobulin-like domain containing-NOGO receptor-interacting protein 4-like [Sus scrofa]
ENSSSCG00000025982	CYR61	0.271304	0.155597	0.144714	1.97158	1.58116	1.46466	0.00162537	4.90625	up	PREDICTED: WNT1-inducible-signaling pathway protein 1 [Tursiops truncatus]
ENSSSCG00000026868	LRRC15	0.069476	0.0796937	0.0741181	2.18779	2.93551	1.66696	1.18441e-11	4.92647	up	PREDICTED: leucine-rich repeat-containing protein 15-like [Sus scrofa]
ENSSSCG00000016047	MSTN	0.206321	0.236665	0.110053	3.99818	4.20846	0.86631	0.00693832	5.18963	up	RecName: Full=Growth/differentiation factor 8; Short=GDF-8; AltName: Full=Myostatin; Flags: Precursor
