# Supplementary material for: A potential regulatory network underlying distinct fate commitment of myogenic and adipogenic cells in skeletal muscle
Source: Sci Rep. 2017 Mar 9;7:44133. doi: 10.1038/srep44133 (PMC5343460; doi:10.1038/srep44133)
Supplement: Supplementary Table s4 [file srep44133-s3.xls]

## Sheet: BP
A potential regulatory network underlying distinct fate commitment of myogenic and adipogenic cells in skeletal muscle Wenjuan Sun, Ting He, Chunfu Qin, Kai Qiu, Xin Zhang, Yanhong Luo, Defa, Li, Jingdong Yin* State Key Lab of Animal Nutrition, College of Animal Science and Biotechnology, China Agricultural University, Beijing, 100193, China * Correspondence: yinjd@cau.edu.cn
Table S4: List of enriched biological process terms based on 449 DEGs between adipogenic and myogenic cells derived from pig skeletal muscle.
#Gene_Ontology_term	Cluter_frequency	Genome_frequency	p-value	q-value
Biological Process: cell adhesion (GO:0007155);	34 out of 413 8.23244552058111%	542 out of 18439 2.93942187754217%	7.01e-08	5.49e-05
Biological Process: ventricular cardiac muscle tissue morphogenesis (GO:0055010);	9 out of 413 2.17917675544794%	48 out of 18439 0.260317804653181%	1.01e-06	0.000395415
Biological Process: cardiac myofibril assembly (GO:0055003);	7 out of 413 1.69491525423729%	28 out of 18439 0.151852052714355%	2.11905e-06	0.00055332
Biological Process: olfactory pit development (GO:0060166);	3 out of 413 0.726392251815981%	3 out of 18439 0.0162698627908238%	1.1157e-05	0.00175392
Biological Process: nucleus accumbens development (GO:0021768);	3 out of 413 0.726392251815981%	3 out of 18439 0.0162698627908238%	1.1157e-05	0.00175392
Biological Process: angiogenesis (GO:0001525);	17 out of 413 4.11622276029056%	229 out of 18439 1.24193285969955%	1.69857e-05	0.0022185
Biological Process: optic cup morphogenesis involved in camera-type eye development (GO:0002072);	3 out of 413 0.726392251815981%	4 out of 18439 0.0216931503877651%	4.38837e-05	0.00429671
Biological Process: regulation of synaptic growth at neuromuscular junction (GO:0008582);	3 out of 413 0.726392251815981%	4 out of 18439 0.0216931503877651%	4.38837e-05	0.00429671
Biological Process: nervous system development (GO:0007399);	36 out of 413 8.71670702179177%	799 out of 18439 4.33320678995607%	5.7461e-05	0.00458055
Biological Process: skeletal muscle cell differentiation (GO:0035914);	7 out of 413 1.69491525423729%	45 out of 18439 0.244047941862357%	5.84967e-05	0.00458055
Biological Process: cardiac muscle tissue morphogenesis (GO:0055008);	5 out of 413 1.21065375302663%	20 out of 18439 0.108465751938825%	6.46163e-05	0.00459835
Biological Process: cell-matrix adhesion (GO:0007160);	9 out of 413 2.17917675544794%	82 out of 18439 0.444709582949184%	8.99055e-05	0.0057942
Biological Process: calcium-mediated signaling (GO:0019722);	6 out of 413 1.45278450363196%	34 out of 18439 0.184391778296003%	9.62268e-05	0.0057942
Biological Process: skeletal muscle fiber adaptation (GO:0043503);	3 out of 413 0.726392251815981%	5 out of 18439 0.0271164379847063%	0.000107881	0.00603363
Biological Process: skeletal muscle tissue development (GO:0007519);	9 out of 413 2.17917675544794%	86 out of 18439 0.466402733336949%	0.000130412	0.00649317
Biological Process: embryonic digestive tract morphogenesis (GO:0048557);	5 out of 413 1.21065375302663%	23 out of 18439 0.124735614729649%	0.000132683	0.00649317
Biological Process: ethanol catabolic process (GO:0006068);	4 out of 413 0.968523002421308%	13 out of 18439 0.0705027387602365%	0.000151069	0.0065715
Biological Process: face development (GO:0060324);	4 out of 413 0.968523002421308%	13 out of 18439 0.0705027387602365%	0.000151069	0.0065715
Biological Process: cardiovascular system development (GO:0072358);	18 out of 413 4.35835351089588%	302 out of 18439 1.63783285427626%	0.000169612	0.00668891
Biological Process: regulation of cell migration (GO:0030334);	12 out of 413 2.90556900726392%	153 out of 18439 0.829763002332014%	0.000174998	0.00668891
Biological Process: single-organism developmental process (GO:0044767);	62 out of 413 15.0121065375303%	1746 out of 18439 9.46906014425945%	0.000179396	0.00668891
Biological Process: muscle fiber development (GO:0048747);	5 out of 413 1.21065375302663%	25 out of 18439 0.135582189923532%	0.000201914	0.0071863
Biological Process: retinoic acid biosynthetic process (GO:0002138);	3 out of 413 0.726392251815981%	6 out of 18439 0.0325397255816476%	0.000212172	0.00722307
Biological Process: skeletal muscle contraction (GO:0003009);	3 out of 413 0.726392251815981%	7 out of 18439 0.0379630131785889%	0.000365128	0.0119123
Biological Process: muscle contraction (GO:0006936);	13 out of 413 3.14769975786925%	191 out of 18439 1.03584793101578%	0.000385208	0.0120647
Biological Process: sarcomere organization (GO:0045214);	6 out of 413 1.45278450363196%	44 out of 18439 0.238624654265416%	0.000418219	0.0125948
Biological Process: muscle filament sliding (GO:0030049);	5 out of 413 1.21065375302663%	30 out of 18439 0.162698627908238%	0.000493964	0.0129359
Biological Process: cell proliferation involved in outflow tract morphogenesis (GO:0061325);	2 out of 413 0.484261501210654%	2 out of 18439 0.0108465751938825%	0.000500491	0.0129359
Biological Process: progesterone secretion (GO:0042701);	2 out of 413 0.484261501210654%	2 out of 18439 0.0108465751938825%	0.000500491	0.0129359
Biological Process: outflow tract morphogenesis (GO:0003151);	6 out of 413 1.45278450363196%	46 out of 18439 0.249471229459298%	0.000534443	0.0129359
Biological Process: regulation of multicellular organismal development (GO:2000026);	22 out of 413 5.32687651331719%	451 out of 18439 2.44590270622051%	0.000569984	0.0129359
Biological Process: myotube differentiation (GO:0014902);	3 out of 413 0.726392251815981%	8 out of 18439 0.0433863007755301%	0.000574503	0.0129359
Biological Process: regulation of chemotaxis (GO:0050920);	3 out of 413 0.726392251815981%	8 out of 18439 0.0433863007755301%	0.000574503	0.0129359
Biological Process: regulation of branching involved in salivary gland morphogenesis by mesenchymal-epithelial signaling (GO:0060665);	3 out of 413 0.726392251815981%	8 out of 18439 0.0433863007755301%	0.000574503	0.0129359
Biological Process: regulation of neuron differentiation (GO:0045664);	5 out of 413 1.21065375302663%	31 out of 18439 0.168121915505179%	0.000578234	0.0129359
Biological Process: heart contraction (GO:0060047);	5 out of 413 1.21065375302663%	32 out of 18439 0.173545203102121%	0.000672845	0.0142703
Biological Process: cell-substrate adhesion (GO:0031589);	6 out of 413 1.45278450363196%	48 out of 18439 0.260317804653181%	0.000674331	0.0142703
Biological Process: palate development (GO:0060021);	8 out of 413 1.93704600484262%	90 out of 18439 0.488095883724714%	0.000924935	0.0190585
Biological Process: negative regulation of smooth muscle cell proliferation (GO:0048662);	4 out of 413 0.968523002421308%	21 out of 18439 0.113889039535767%	0.0010972	0.0213787
Biological Process: regulation of transport (GO:0051049);	11 out of 413 2.6634382566586%	163 out of 18439 0.883995878301426%	0.00113979	0.0213787
Biological Process: middle ear morphogenesis (GO:0042474);	5 out of 413 1.21065375302663%	36 out of 18439 0.195238353489886%	0.00117053	0.0213787
Biological Process: synaptic transmission, cholinergic (GO:0007271);	3 out of 413 0.726392251815981%	10 out of 18439 0.0542328759694127%	0.0011906	0.0213787
Biological Process: microtubule polymerization (GO:0046785);	3 out of 413 0.726392251815981%	10 out of 18439 0.0542328759694127%	0.0011906	0.0213787
Biological Process: hair follicle development (GO:0001942);	6 out of 413 1.45278450363196%	54 out of 18439 0.292857530234828%	0.00126805	0.0213787
Biological Process: skeletal muscle fiber development (GO:0048741);	5 out of 413 1.21065375302663%	37 out of 18439 0.200661641086827%	0.00132887	0.0213787
Biological Process: response to stress (GO:0006950);	23 out of 413 5.56900726392252%	516 out of 18439 2.79841640002169%	0.00144512	0.0213787
Biological Process: cardiac neural crest cell migration involved in outflow tract morphogenesis (GO:0003253);	2 out of 413 0.484261501210654%	3 out of 18439 0.0162698627908238%	0.00147916	0.0213787
Biological Process: muscle cell fate determination (GO:0007521);	2 out of 413 0.484261501210654%	3 out of 18439 0.0162698627908238%	0.00147916	0.0213787
Biological Process: response to cortisol (GO:0051414);	2 out of 413 0.484261501210654%	3 out of 18439 0.0162698627908238%	0.00147916	0.0213787
Biological Process: muscle cell migration (GO:0014812);	2 out of 413 0.484261501210654%	3 out of 18439 0.0162698627908238%	0.00147916	0.0213787
Biological Process: myoblast proliferation (GO:0051450);	2 out of 413 0.484261501210654%	3 out of 18439 0.0162698627908238%	0.00147916	0.0213787
Biological Process: positive regulation of secondary heart field cardioblast proliferation (GO:0072513);	2 out of 413 0.484261501210654%	3 out of 18439 0.0162698627908238%	0.00147916	0.0213787
Biological Process: facial nerve morphogenesis (GO:0021610);	2 out of 413 0.484261501210654%	3 out of 18439 0.0162698627908238%	0.00147916	0.0213787
Biological Process: negative regulation of hydrogen peroxide-mediated programmed cell death (GO:1901299);	2 out of 413 0.484261501210654%	3 out of 18439 0.0162698627908238%	0.00147916	0.0213787
Biological Process: actin cytoskeleton organization (GO:0030036);	16 out of 413 3.87409200968523%	306 out of 18439 1.65952600466403%	0.00155118	0.0213787
Biological Process: organ development (GO:0048513);	46 out of 413 11.138014527845%	1307 out of 18439 7.08823688920223%	0.00155626	0.0213787
Biological Process: peptidyl-tyrosine phosphorylation (GO:0018108);	7 out of 413 1.69491525423729%	76 out of 18439 0.412169857367536%	0.0015563	0.0213787
Biological Process: multicellular organism reproduction (GO:0032504);	3 out of 413 0.726392251815981%	11 out of 18439 0.0596561635663539%	0.00160998	0.0217347
Biological Process: regulation of biological process (GO:0050789);	15 out of 413 3.6319612590799%	279 out of 18439 1.51309723954661%	0.00164123	0.0217811
Biological Process: positive regulation of cell division (GO:0051781);	6 out of 413 1.45278450363196%	57 out of 18439 0.309127393025652%	0.00168428	0.0219799
Biological Process: heart development (GO:0007507);	17 out of 413 4.11622276029056%	341 out of 18439 1.84934107055697%	0.00186424	0.0239295
Biological Process: regulation of heart contraction (GO:0008016);	5 out of 413 1.21065375302663%	40 out of 18439 0.216931503877651%	0.00189889	0.0239812
Biological Process: microvillus assembly (GO:0030033);	3 out of 413 0.726392251815981%	12 out of 18439 0.0650794511632952%	0.00211115	0.0256331
Biological Process: somite development (GO:0061053);	3 out of 413 0.726392251815981%	12 out of 18439 0.0650794511632952%	0.00211115	0.0256331
Biological Process: positive regulation of signal transduction (GO:0009967);	14 out of 413 3.38983050847458%	258 out of 18439 1.39920820001085%	0.00212791	0.0256331
Biological Process: skeletal muscle thin filament assembly (GO:0030240);	3 out of 413 0.726392251815981%	13 out of 18439 0.0705027387602365%	0.00269917	0.0292564
Biological Process: muscle organ development (GO:0007517);	8 out of 413 1.93704600484262%	107 out of 18439 0.580291772872715%	0.00280189	0.0292564
Biological Process: positive regulation of neuron differentiation (GO:0045666);	6 out of 413 1.45278450363196%	63 out of 18439 0.3416671186073%	0.00281896	0.0292564
Biological Process: actin filament bundle assembly (GO:0051017);	5 out of 413 1.21065375302663%	44 out of 18439 0.238624654265416%	0.00291335	0.0292564
Biological Process: positive regulation of mesenchymal cell proliferation involved in ureter development (GO:2000729);	2 out of 413 0.484261501210654%	4 out of 18439 0.0216931503877651%	0.00291443	0.0292564
Biological Process: Wnt signaling pathway, calcium modulating pathway (GO:0007223);	2 out of 413 0.484261501210654%	4 out of 18439 0.0216931503877651%	0.00291443	0.0292564
Biological Process: negative regulation of macroautophagy (GO:0016242);	2 out of 413 0.484261501210654%	4 out of 18439 0.0216931503877651%	0.00291443	0.0292564
Biological Process: regulation of JUN kinase activity (GO:0043506);	2 out of 413 0.484261501210654%	4 out of 18439 0.0216931503877651%	0.00291443	0.0292564
Biological Process: response to lithium ion (GO:0010226);	2 out of 413 0.484261501210654%	4 out of 18439 0.0216931503877651%	0.00291443	0.0292564
Biological Process: hypophysis morphogenesis (GO:0048850);	2 out of 413 0.484261501210654%	4 out of 18439 0.0216931503877651%	0.00291443	0.0292564
Biological Process: muscle cell fate specification (GO:0042694);	2 out of 413 0.484261501210654%	4 out of 18439 0.0216931503877651%	0.00291443	0.0292564
Biological Process: peptidyl-tyrosine autophosphorylation (GO:0038083);	2 out of 413 0.484261501210654%	4 out of 18439 0.0216931503877651%	0.00291443	0.0292564
Biological Process: axon extension involved in axon guidance (GO:0048846);	2 out of 413 0.484261501210654%	4 out of 18439 0.0216931503877651%	0.00291443	0.0292564
Biological Process: cell differentiation (GO:0030154);	42 out of 413 10.1694915254237%	1208 out of 18439 6.55133141710505%	0.00309726	0.0306981
Biological Process: cellular response to hormone stimulus (GO:0032870);	5 out of 413 1.21065375302663%	45 out of 18439 0.244047941862357%	0.00321833	0.0314994
Biological Process: regulation of peptidyl-tyrosine phosphorylation (GO:0050730);	4 out of 413 0.968523002421308%	28 out of 18439 0.151852052714355%	0.00331751	0.0320693
Biological Process: retinol metabolic process (GO:0042572);	4 out of 413 0.968523002421308%	29 out of 18439 0.157275340311297%	0.00378123	0.0358193
Biological Process: morphogenesis of an epithelium (GO:0002009);	7 out of 413 1.69491525423729%	89 out of 18439 0.482672596127773%	0.00383124	0.0358193
Biological Process: integrin-mediated signaling pathway (GO:0007229);	6 out of 413 1.45278450363196%	67 out of 18439 0.363360268995065%	0.00384268	0.0358193
Biological Process: lens morphogenesis in camera-type eye (GO:0002089);	3 out of 413 0.726392251815981%	15 out of 18439 0.081349313954119%	0.00415372	0.0374702
Biological Process: actin filament depolymerization (GO:0030042);	3 out of 413 0.726392251815981%	15 out of 18439 0.081349313954119%	0.00415372	0.0374702
Biological Process: cognition (GO:0050890);	4 out of 413 0.968523002421308%	30 out of 18439 0.162698627908238%	0.00428696	0.0374702
Biological Process: multicellular organismal development (GO:0007275);	19 out of 413 4.60048426150121%	433 out of 18439 2.34828352947557%	0.00430174	0.0374702
Biological Process: regulation of cell development (GO:0060284);	6 out of 413 1.45278450363196%	69 out of 18439 0.374206844188947%	0.00444714	0.0374702
Biological Process: apoptotic process involved in luteolysis (GO:0061364);	2 out of 413 0.484261501210654%	5 out of 18439 0.0271164379847063%	0.00478547	0.0374702
Biological Process: regulation of branch elongation involved in ureteric bud branching (GO:0072095);	2 out of 413 0.484261501210654%	5 out of 18439 0.0271164379847063%	0.00478547	0.0374702
Biological Process: glomerular capillary formation (GO:0072104);	2 out of 413 0.484261501210654%	5 out of 18439 0.0271164379847063%	0.00478547	0.0374702
Biological Process: metanephric glomerular capillary formation (GO:0072277);	2 out of 413 0.484261501210654%	5 out of 18439 0.0271164379847063%	0.00478547	0.0374702
Biological Process: L-amino acid transport (GO:0015807);	2 out of 413 0.484261501210654%	5 out of 18439 0.0271164379847063%	0.00478547	0.0374702
Biological Process: type B pancreatic cell proliferation (GO:0044342);	2 out of 413 0.484261501210654%	5 out of 18439 0.0271164379847063%	0.00478547	0.0374702
Biological Process: hepatocyte growth factor receptor signaling pathway (GO:0048012);	2 out of 413 0.484261501210654%	5 out of 18439 0.0271164379847063%	0.00478547	0.0374702
Biological Process: positive regulation of myotube differentiation (GO:0010831);	2 out of 413 0.484261501210654%	5 out of 18439 0.0271164379847063%	0.00478547	0.0374702
Biological Process: negative regulation of gluconeogenesis (GO:0045721);	2 out of 413 0.484261501210654%	5 out of 18439 0.0271164379847063%	0.00478547	0.0374702
Biological Process: positive regulation of hormone secretion (GO:0046887);	2 out of 413 0.484261501210654%	5 out of 18439 0.0271164379847063%	0.00478547	0.0374702
Biological Process: mesonephric tubule formation (GO:0072172);	2 out of 413 0.484261501210654%	5 out of 18439 0.0271164379847063%	0.00478547	0.0374702
Biological Process: negative regulation of cell differentiation (GO:0045596);	8 out of 413 1.93704600484262%	117 out of 18439 0.634524648842128%	0.00483735	0.0374956
Biological Process: actomyosin structure organization (GO:0031032);	3 out of 413 0.726392251815981%	16 out of 18439 0.0867726015510603%	0.00502814	0.0374956
Biological Process: cellular homeostasis (GO:0019725);	3 out of 413 0.726392251815981%	16 out of 18439 0.0867726015510603%	0.00502814	0.0374956
Biological Process: cardiac muscle cell development (GO:0055013);	3 out of 413 0.726392251815981%	16 out of 18439 0.0867726015510603%	0.00502814	0.0374956
Biological Process: aorta morphogenesis (GO:0035909);	3 out of 413 0.726392251815981%	16 out of 18439 0.0867726015510603%	0.00502814	0.0374956
Biological Process: negative regulation of cell migration (GO:0030336);	7 out of 413 1.69491525423729%	94 out of 18439 0.509789034112479%	0.00517724	0.0382432
Biological Process: anatomical structure formation involved in morphogenesis (GO:0048646);	20 out of 413 4.84261501210654%	475 out of 18439 2.5760616085471%	0.00541814	0.0396486
Biological Process: negative regulation of cellular metabolic process (GO:0031324);	8 out of 413 1.93704600484262%	121 out of 18439 0.656217799229893%	0.00591144	0.0408079
Biological Process: negative regulation of cell growth (GO:0030308);	8 out of 413 1.93704600484262%	121 out of 18439 0.656217799229893%	0.00591144	0.0408079
Biological Process: cellular response to lithium ion (GO:0071285);	3 out of 413 0.726392251815981%	17 out of 18439 0.0921958891480015%	0.00600524	0.0408079
Biological Process: negative chemotaxis (GO:0050919);	3 out of 413 0.726392251815981%	17 out of 18439 0.0921958891480015%	0.00600524	0.0408079
Biological Process: metanephric mesenchyme development (GO:0072075);	3 out of 413 0.726392251815981%	17 out of 18439 0.0921958891480015%	0.00600524	0.0408079
Biological Process: ventricular septum morphogenesis (GO:0060412);	3 out of 413 0.726392251815981%	17 out of 18439 0.0921958891480015%	0.00600524	0.0408079
Biological Process: Notch signaling pathway (GO:0007219);	5 out of 413 1.21065375302663%	52 out of 18439 0.282010955040946%	0.00602795	0.0408079
Biological Process: gland development (GO:0048732);	8 out of 413 1.93704600484262%	123 out of 18439 0.667064374423776%	0.00651213	0.0408079
Biological Process: tube development (GO:0035295);	6 out of 413 1.45278450363196%	75 out of 18439 0.406746569770595%	0.00668142	0.0408079
Biological Process: cell surface receptor signaling pathway (GO:0007166);	22 out of 413 5.32687651331719%	551 out of 18439 2.98823146591464%	0.00669391	0.0408079
Biological Process: embryonic cranial skeleton morphogenesis (GO:0048701);	4 out of 413 0.968523002421308%	34 out of 18439 0.184391778296003%	0.00676317	0.0408079
Biological Process: positive regulation of smooth muscle cell proliferation (GO:0048661);	4 out of 413 0.968523002421308%	34 out of 18439 0.184391778296003%	0.00676317	0.0408079
Biological Process: cell-cell adhesion (GO:0016337);	9 out of 413 2.17917675544794%	151 out of 18439 0.818916427138131%	0.00704425	0.0408079
Biological Process: positive regulation of ureteric bud formation (GO:0072107);	2 out of 413 0.484261501210654%	6 out of 18439 0.0325397255816476%	0.00707212	0.0408079
Biological Process: negative regulation of platelet activation (GO:0010544);	2 out of 413 0.484261501210654%	6 out of 18439 0.0325397255816476%	0.00707212	0.0408079
Biological Process: actin-myosin filament sliding (GO:0033275);	2 out of 413 0.484261501210654%	6 out of 18439 0.0325397255816476%	0.00707212	0.0408079
Biological Process: endodermal digestive tract morphogenesis (GO:0061031);	2 out of 413 0.484261501210654%	6 out of 18439 0.0325397255816476%	0.00707212	0.0408079
Biological Process: tendon development (GO:0035989);	2 out of 413 0.484261501210654%	6 out of 18439 0.0325397255816476%	0.00707212	0.0408079
Biological Process: glomerular mesangial cell development (GO:0072144);	2 out of 413 0.484261501210654%	6 out of 18439 0.0325397255816476%	0.00707212	0.0408079
Biological Process: positive regulation of glucose transport (GO:0010828);	2 out of 413 0.484261501210654%	6 out of 18439 0.0325397255816476%	0.00707212	0.0408079
Biological Process: response to extracellular stimulus (GO:0009991);	2 out of 413 0.484261501210654%	6 out of 18439 0.0325397255816476%	0.00707212	0.0408079
Biological Process: cardiac muscle hypertrophy (GO:0003300);	2 out of 413 0.484261501210654%	6 out of 18439 0.0325397255816476%	0.00707212	0.0408079
Biological Process: vascular smooth muscle contraction (GO:0014829);	2 out of 413 0.484261501210654%	6 out of 18439 0.0325397255816476%	0.00707212	0.0408079
Biological Process: negative regulation of platelet-derived growth factor receptor signaling pathway (GO:0010642);	2 out of 413 0.484261501210654%	6 out of 18439 0.0325397255816476%	0.00707212	0.0408079
Biological Process: positive regulation of Wnt signaling pathway, planar cell polarity pathway (GO:2000096);	2 out of 413 0.484261501210654%	6 out of 18439 0.0325397255816476%	0.00707212	0.0408079
Biological Process: negative regulation of chemokine-mediated signaling pathway (GO:0070100);	2 out of 413 0.484261501210654%	6 out of 18439 0.0325397255816476%	0.00707212	0.0408079
Biological Process: ureter smooth muscle cell differentiation (GO:0072193);	2 out of 413 0.484261501210654%	6 out of 18439 0.0325397255816476%	0.00707212	0.0408079
Biological Process: diaphragm development (GO:0060539);	3 out of 413 0.726392251815981%	18 out of 18439 0.0976191767449428%	0.00708797	0.0408079
Biological Process: positive regulation of activated T cell proliferation (GO:0042104);	3 out of 413 0.726392251815981%	18 out of 18439 0.0976191767449428%	0.00708797	0.0408079
Biological Process: protein polymerization (GO:0051258);	4 out of 413 0.968523002421308%	35 out of 18439 0.189815065892944%	0.00750337	0.0425735
Biological Process: cochlea morphogenesis (GO:0090103);	4 out of 413 0.968523002421308%	35 out of 18439 0.189815065892944%	0.00750337	0.0425735
Biological Process: negative regulation of epithelial cell proliferation (GO:0050680);	6 out of 413 1.45278450363196%	77 out of 18439 0.417593144964477%	0.00758052	0.0427018
Biological Process: regulation of membrane potential (GO:0042391);	5 out of 413 1.21065375302663%	55 out of 18439 0.29828081783177%	0.00764148	0.0427377
Biological Process: actin filament organization (GO:0007015);	5 out of 413 1.21065375302663%	56 out of 18439 0.303704105428711%	0.00824011	0.0451481
Biological Process: negative regulation of microtubule depolymerization (GO:0007026);	3 out of 413 0.726392251815981%	19 out of 18439 0.103042464341884%	0.00827893	0.0451481
Biological Process: focal adhesion assembly (GO:0048041);	3 out of 413 0.726392251815981%	19 out of 18439 0.103042464341884%	0.00827893	0.0451481
Biological Process: regulation of anatomical structure morphogenesis (GO:0022603);	9 out of 413 2.17917675544794%	155 out of 18439 0.840609577525896%	0.0083031	0.0451481
Biological Process: regulation of cell adhesion (GO:0030155);	8 out of 413 1.93704600484262%	129 out of 18439 0.699604100005423%	0.00859329	0.0464037
Biological Process: cell development (GO:0048468);	17 out of 413 4.11622276029056%	399 out of 18439 2.16389175117957%	0.0088804	0.0476257
Biological Process: cellular component organization (GO:0016043);	39 out of 413 9.44309927360775%	1174 out of 18439 6.36693963880905%	0.00898167	0.0478411
Biological Process: branching morphogenesis of an epithelial tube (GO:0048754);	6 out of 413 1.45278450363196%	80 out of 18439 0.433863007755301%	0.0090882	0.0480276
Biological Process: positive regulation of fat cell differentiation (GO:0045600);	4 out of 413 0.968523002421308%	37 out of 18439 0.200661641086827%	0.00913935	0.0480276
Biological Process: localization (GO:0051179);	32 out of 413 7.74818401937046%	922 out of 18439 5.00027116437985%	0.00960263	0.049598
Biological Process: epithelial cell proliferation involved in mammary gland duct elongation (GO:0060750);	2 out of 413 0.484261501210654%	7 out of 18439 0.0379630131785889%	0.00975491	0.049598
Biological Process: mammary gland involution (GO:0060056);	2 out of 413 0.484261501210654%	7 out of 18439 0.0379630131785889%	0.00975491	0.049598
Biological Process: negative regulation of branching involved in ureteric bud morphogenesis (GO:0090191);	2 out of 413 0.484261501210654%	7 out of 18439 0.0379630131785889%	0.00975491	0.049598
Biological Process: negative regulation of keratinocyte proliferation (GO:0010839);	2 out of 413 0.484261501210654%	7 out of 18439 0.0379630131785889%	0.00975491	0.049598
Biological Process: brown fat cell differentiation (GO:0050873);	4 out of 413 0.968523002421308%	38 out of 18439 0.206084928683768%	0.0100378	0.05
Biological Process: neuron fate commitment (GO:0048663);	4 out of 413 0.968523002421308%	38 out of 18439 0.206084928683768%	0.0100378	0.05

## Sheet: CC
Table S3 List of enriched cellular component terms based on 449 DEGs between adipogenic and myogenic progenitors derived from pig skeletal muscle.
#Gene_Ontology_term	Cluter_frequency	Genome_frequency	p-value	q-value
Cellular Component: Z disc (GO:0030018);	15 out of 417 3.59712230215827%	125 out of 18676 0.669308203041336%	1.28616e-07	2.064e-05
Cellular Component: basal plasma membrane (GO:0009925);	8 out of 417 1.91846522781775%	32 out of 18676 0.171342899978582%	3.7982e-07	3.04e-05
Cellular Component: filopodium (GO:0030175);	11 out of 417 2.6378896882494%	96 out of 18676 0.514028699935746%	9.68536e-06	0.0005168
Cellular Component: I band (GO:0031674);	6 out of 417 1.43884892086331%	31 out of 18676 0.165988434354251%	5.48157e-05	0.002192
Cellular Component: extracellular matrix (GO:0031012);	22 out of 417 5.2757793764988%	399 out of 18676 2.13643178410795%	9.97374e-05	0.00268259
Cellular Component: intercalated disc (GO:0014704);	7 out of 417 1.67865707434053%	49 out of 18676 0.262368815592204%	0.000100597	0.00268259
Cellular Component: stress fiber (GO:0001725);	9 out of 417 2.15827338129496%	90 out of 18676 0.481901906189762%	0.000181011	0.00396626
Cellular Component: sarcolemma (GO:0042383);	8 out of 417 1.91846522781775%	72 out of 18676 0.38552152495181%	0.000198313	0.00396626
Cellular Component: collagen (GO:0005581);	10 out of 417 2.39808153477218%	118 out of 18676 0.631826943671022%	0.000315609	0.00561083
Cellular Component: acetylcholine-gated channel complex (GO:0005892);	4 out of 417 0.959232613908873%	16 out of 18676 0.0856714499892911%	0.000360313	0.00575126
Cellular Component: extracellular space (GO:0005615);	30 out of 417 7.19424460431655%	688 out of 18676 3.68387234953952%	0.000395399	0.00575126
Cellular Component: integrin complex (GO:0008305);	6 out of 417 1.43884892086331%	45 out of 18676 0.240950953094881%	0.000465936	0.00621248
Cellular Component: intracellular membrane-bounded organelle (GO:0043231);	61 out of 417 14.6282973621103%	1785 out of 18676 9.55772113943029%	0.000517083	0.0063641
Cellular Component: basement membrane (GO:0005604);	9 out of 417 2.15827338129496%	106 out of 18676 0.567573356179053%	0.000615705	0.00703663
Cellular Component: plasma membrane part (GO:0044459);	18 out of 417 4.31654676258993%	345 out of 18676 1.84729064039409%	0.000801815	0.00818362
Cellular Component: sarcoglycan complex (GO:0016012);	3 out of 417 0.719424460431655%	9 out of 18676 0.0481901906189762%	0.000839849	0.00818362
Cellular Component: neuromuscular junction (GO:0031594);	8 out of 417 1.91846522781775%	90 out of 18676 0.481901906189762%	0.000906913	0.00818362
Cellular Component: myosin complex (GO:0016459);	6 out of 417 1.43884892086331%	51 out of 18676 0.273077746840865%	0.000920657	0.00818362
Cellular Component: postsynaptic membrane (GO:0045211);	11 out of 417 2.6378896882494%	169 out of 18676 0.904904690511887%	0.00148922	0.0125408
Cellular Component: M band (GO:0031430);	3 out of 417 0.719424460431655%	11 out of 18676 0.0588991218676376%	0.00159568	0.0127654
Cellular Component: extracellular region (GO:0005576);	42 out of 417 10.0719424460432%	1172 out of 18676 6.27543371171557%	0.00168893	0.0128681
Cellular Component: cytoskeleton (GO:0005856);	19 out of 417 4.55635491606715%	410 out of 18676 2.19533090597558%	0.00229796	0.0167125
Cellular Component: microvillus (GO:0005902);	5 out of 417 1.19904076738609%	43 out of 18676 0.23024202184622%	0.00259501	0.0180523
Cellular Component: invadopodium (GO:0071437);	2 out of 417 0.479616306954436%	4 out of 18676 0.0214178624973228%	0.00289656	0.0193104
Cellular Component: cell-cell junction (GO:0005911);	9 out of 417 2.15827338129496%	133 out of 18676 0.712143928035982%	0.00301878	0.0193202
Cellular Component: striated muscle thin filament (GO:0005865);	3 out of 417 0.719424460431655%	14 out of 18676 0.0749625187406297%	0.00334916	0.0198469
Cellular Component: smooth muscle contractile fiber (GO:0030485);	3 out of 417 0.719424460431655%	14 out of 18676 0.0749625187406297%	0.00334916	0.0198469
Cellular Component: adherens junction (GO:0005912);	5 out of 417 1.19904076738609%	48 out of 18676 0.257014349967873%	0.00421541	0.0240881
Cellular Component: cell junction (GO:0030054);	19 out of 417 4.55635491606715%	448 out of 18676 2.39880059970015%	0.00595972	0.0328812
Cellular Component: anchored component of membrane (GO:0031225);	5 out of 417 1.19904076738609%	54 out of 18676 0.289141143713857%	0.00698435	0.035147
Cellular Component: actomyosin, actin portion (GO:0042643);	2 out of 417 0.479616306954436%	6 out of 18676 0.0321267937459842%	0.0070294	0.035147
Cellular Component: exocytic vesicle (GO:0070382);	2 out of 417 0.479616306954436%	6 out of 18676 0.0321267937459842%	0.0070294	0.035147
Cellular Component: cell part (GO:0044464);	23 out of 417 5.51558752997602%	596 out of 18676 3.19126151210109%	0.00805366	0.0364833
Cellular Component: membrane-bounded organelle (GO:0043227);	9 out of 417 2.15827338129496%	155 out of 18676 0.829942171771257%	0.00814716	0.0364833
Cellular Component: apical junction complex (GO:0043296);	3 out of 417 0.719424460431655%	19 out of 18676 0.101734846862283%	0.00820875	0.0364833
Cellular Component: voltage-gated sodium channel complex (GO:0001518);	3 out of 417 0.719424460431655%	19 out of 18676 0.101734846862283%	0.00820875	0.0364833
Cellular Component: organelle part (GO:0044422);	8 out of 417 1.91846522781775%	129 out of 18676 0.690726065538659%	0.00844434	0.036516
Cellular Component: extracellular vesicular exosome (GO:0070062);	7 out of 417 1.67865707434053%	104 out of 18676 0.556864424930392%	0.0087551	0.0368636
Cellular Component: transcription factor complex (GO:0005667);	12 out of 417 2.87769784172662%	245 out of 18676 1.31184407796102%	0.00925816	0.0379822
Cellular Component: cytoplasmic part (GO:0044444);	60 out of 417 14.3884892086331%	1989 out of 18676 10.6500321267937%	0.0096895	0.038758
Cellular Component: actomyosin (GO:0042641);	2 out of 417 0.479616306954436%	8 out of 18676 0.0428357249946455%	0.0127388	0.048128
Cellular Component: fibrillar collagen (GO:0005583);	2 out of 417 0.479616306954436%	8 out of 18676 0.0428357249946455%	0.0127388	0.048128
Cellular Component: sarcoplasmic reticulum membrane (GO:0033017);	4 out of 417 0.959232613908873%	41 out of 18676 0.219533090597558%	0.0129344	0.048128
Cellular Component: costamere (GO:0043034);	3 out of 417 0.719424460431655%	23 out of 18676 0.123152709359606%	0.0140481	0.0488699
Cellular Component: interstitial matrix (GO:0005614);	3 out of 417 0.719424460431655%	23 out of 18676 0.123152709359606%	0.0140481	0.0488699
Cellular Component: membrane-bounded vesicle (GO:0031988);	4 out of 417 0.959232613908873%	42 out of 18676 0.224887556221889%	0.0140501	0.0488699

## Sheet: MF
Table S3 List of enriched Molecular function terms based on 449 DEGs between adipogenic and myogenic progenitors derived from pig skeletal muscle.
#Gene_Ontology_term	Cluter_frequency	Genome_frequency	p-value	q-value
Molecular Function: actin binding (GO:0003779);	24 out of 387 6.2015503875969%	298 out of 17206 1.73195396954551%	7.42644e-08	1.24824e-05
Molecular Function: structural constituent of cytoskeleton (GO:0005200);	9 out of 387 2.32558139534884%	49 out of 17206 0.284784377542718%	1.24502e-06	0.000105
Molecular Function: platelet-derived growth factor receptor binding (GO:0005161);	4 out of 387 1.03359173126615%	11 out of 17206 0.063931186795304%	7.33697e-05	0.0030828
Molecular Function: aldehyde dehydrogenase (NAD) activity (GO:0004029);	4 out of 387 1.03359173126615%	11 out of 17206 0.063931186795304%	7.33697e-05	0.0030828
Molecular Function: thyroid hormone binding (GO:0070324);	4 out of 387 1.03359173126615%	12 out of 17206 0.0697431128676043%	0.000108104	0.00346786
Molecular Function: growth factor activity (GO:0008083);	12 out of 387 3.10077519379845%	147 out of 17206 0.854353132628153%	0.000123852	0.00346786
Molecular Function: glycosaminoglycan binding (GO:0005539);	5 out of 387 1.29198966408269%	24 out of 17206 0.139486225735209%	0.000167546	0.0040211
Molecular Function: actin filament binding (GO:0051015);	11 out of 387 2.84237726098191%	143 out of 17206 0.831105428338952%	0.00039388	0.00770691
Molecular Function: calcium ion binding (GO:0005509);	32 out of 387 8.2687338501292%	756 out of 17206 4.39381611065907%	0.000471611	0.00770691
Molecular Function: acetylcholine-activated cation-selective channel activity (GO:0004889);	4 out of 387 1.03359173126615%	17 out of 17206 0.0988027432291061%	0.000475413	0.00770691
Molecular Function: hepatocyte growth factor-activated receptor activity (GO:0005008);	2 out of 387 0.516795865633075%	2 out of 17206 0.0116238521446007%	0.000504619	0.00770691
Molecular Function: aldehyde dehydrogenase [NAD(P)+] activity (GO:0004030);	3 out of 387 0.775193798449612%	8 out of 17206 0.0464954085784029%	0.000581303	0.00813824
Molecular Function: retinal dehydrogenase activity (GO:0001758);	4 out of 387 1.03359173126615%	20 out of 17206 0.116238521446007%	0.000917514	0.0110102
Molecular Function: oxidoreductase activity, acting on paired donors, with incorporation or reduction of molecular oxygen, NAD(P)H as one donor, and incorporation of one atom of oxygen (GO:0016709);	4 out of 387 1.03359173126615%	20 out of 17206 0.116238521446007%	0.000917514	0.0110102
Molecular Function: microsatellite binding (GO:0035939);	2 out of 387 0.516795865633075%	3 out of 17206 0.0174357782169011%	0.00149127	0.0160957
Molecular Function: FAD binding (GO:0071949);	3 out of 387 0.775193798449612%	11 out of 17206 0.063931186795304%	0.00162873	0.0160957
Molecular Function: insulin-like growth factor I binding (GO:0031994);	3 out of 387 0.775193798449612%	11 out of 17206 0.063931186795304%	0.00162873	0.0160957
Molecular Function: identical protein binding (GO:0042802);	20 out of 387 5.16795865633075%	434 out of 17206 2.52237591537836%	0.00204801	0.0179391
Molecular Function: acetylcholine receptor activity (GO:0015464);	3 out of 387 0.775193798449612%	12 out of 17206 0.0697431128676043%	0.0021356	0.0179391
Molecular Function: NAD+ binding (GO:0070403);	3 out of 387 0.775193798449612%	12 out of 17206 0.0697431128676043%	0.0021356	0.0179391
Molecular Function: Roundabout binding (GO:0048495);	2 out of 387 0.516795865633075%	4 out of 17206 0.0232477042892014%	0.00293813	0.0224366
Molecular Function: small conductance calcium-activated potassium channel activity (GO:0016286);	2 out of 387 0.516795865633075%	4 out of 17206 0.0232477042892014%	0.00293813	0.0224366
Molecular Function: myosin light chain kinase activity (GO:0004687);	3 out of 387 0.775193798449612%	14 out of 17206 0.081366965012205%	0.00341736	0.0249616
Molecular Function: protein homodimerization activity (GO:0042803);	24 out of 387 6.2015503875969%	588 out of 17206 3.41741253051261%	0.00375949	0.0263164
Molecular Function: actin monomer binding (GO:0003785);	4 out of 387 1.03359173126615%	30 out of 17206 0.174357782169011%	0.00434799	0.0284767
Molecular Function: protein binding (GO:0005515);	85 out of 387 21.9638242894057%	2889 out of 17206 16.7906544228757%	0.00457751	0.0284767
Molecular Function: acetylcholine receptor binding (GO:0033130);	2 out of 387 0.516795865633075%	5 out of 17206 0.0290596303615018%	0.0048241	0.0284767
Molecular Function: telethonin binding (GO:0031433);	2 out of 387 0.516795865633075%	5 out of 17206 0.0290596303615018%	0.0048241	0.0284767
Molecular Function: fibronectin binding (GO:0001968);	3 out of 387 0.775193798449612%	16 out of 17206 0.0929908171568058%	0.00508513	0.0284767
Molecular Function: cytokine binding (GO:0019955);	3 out of 387 0.775193798449612%	16 out of 17206 0.0929908171568058%	0.00508513	0.0284767
Molecular Function: integrin binding (GO:0005178);	6 out of 387 1.55038759689922%	73 out of 17206 0.424270603277926%	0.00597194	0.0309167
Molecular Function: oxidoreductase activity, acting on the CH-OH group of donors, NAD or NADP as acceptor (GO:0016616);	3 out of 387 0.775193798449612%	17 out of 17206 0.0988027432291061%	0.00607293	0.0309167
Molecular Function: nitric-oxide synthase binding (GO:0050998);	3 out of 387 0.775193798449612%	17 out of 17206 0.0988027432291061%	0.00607293	0.0309167
Molecular Function: myosin binding (GO:0017022);	4 out of 387 1.03359173126615%	34 out of 17206 0.197605486458212%	0.00685772	0.0338852
Molecular Function: acetylcholine binding (GO:0042166);	2 out of 387 0.516795865633075%	6 out of 17206 0.0348715564338022%	0.00712879	0.0342182
Molecular Function: metallopeptidase activity (GO:0008237);	5 out of 387 1.29198966408269%	55 out of 17206 0.31965593397652%	0.00776603	0.035262
Molecular Function: structural constituent of muscle (GO:0008307);	5 out of 387 1.29198966408269%	55 out of 17206 0.31965593397652%	0.00776603	0.035262
Molecular Function: tropomyosin binding (GO:0005523);	4 out of 387 1.03359173126615%	36 out of 17206 0.209229338602813%	0.00840989	0.0371805
Molecular Function: ion channel binding (GO:0044325);	6 out of 387 1.55038759689922%	81 out of 17206 0.470766011856329%	0.00981054	0.0412966
Molecular Function: AT DNA binding (GO:0003680);	2 out of 387 0.516795865633075%	7 out of 17206 0.0406834825061025%	0.00983252	0.0412966
Molecular Function: phosphatidylserine binding (GO:0001786);	3 out of 387 0.775193798449612%	21 out of 17206 0.122050447518308%	0.0111154	0.0455461
