# Supplementary material for: A potential regulatory network underlying distinct fate commitment of myogenic and adipogenic cells in skeletal muscle
Source: Sci Rep. 2017 Mar 9;7:44133. doi: 10.1038/srep44133 (PMC5343460; doi:10.1038/srep44133)
Supplement: Supplementary Table s5 [file srep44133-s4.xls]

## Sheet: E01_E02_E03_vs_E04_E05_E06.KEGG
A potential regulatory network underlying distinct fate commitment of myogenic and adipogenic cells in skeletal muscle Wenjuan Sun, Ting He, Chunfu Qin, Kai Qiu, Xin Zhang, Yanhong Luo, Defa, Li, Jingdong Yin* State Key Lab of Animal Nutrition, College of Animal Science and Biotechnology, China Agricultural University, Beijing, 100193, China * Correspondence: yinjd@cau.edu.cn
Table S5: List of 109 unique KEGG pathways enriched with DEGs between adipogenic and myogenic cells
#KEGG_	144	KEGG_N	6719
#Pathway	ko_ID	Unigene	gene	Unigene_all	gene_all
Long-term depression	ko04730	1	92	144	6719	ENSSSCG00000002961	K04961
Hematopoietic cell lineage	ko04640	1	91	144	6719	ENSSSCG00000027764	K06485
Calcium signaling pathway	ko04020	5	222	144	6719	ENSSSCG00000002961;ENSSSCG00000011695;ENSSSCG00000011867;ENSSSCG00000012769;ENSSSCG00000028873	K04961+K04166+K00907+K05850+K04363
Cysteine and methionine metabolism	ko00270	1	38	144	6719	ENSSSCG00000016568	K01251
Type II diabetes mellitus	ko04930	1	63	144	6719	ENSSSCG00000016751	K12407
Osteoclast differentiation	ko04380	1	132	144	6719	ENSSSCG00000011579	K08530
Arginine and proline metabolism	ko00330	1	59	144	6719	ENSSSCG00000004672	K00613
Huntington's disease	ko05016	1	199	144	6719	ENSSSCG00000011579	K08530
Ubiquitin mediated proteolysis	ko04120	1	159	144	6719	ENSSSCG00000012110	K08285
Viral myocarditis	ko05416	4	73	144	6719	ENSSSCG00000009281;ENSSSCG00000017063;ENSSSCG00000017583;ENSSSCG00000028148	K12564+K12563+K12565+K10366
Hypertrophic cardiomyopathy (HCM)	ko05410	15	102	144	6719	ENSSSCG00000001050;ENSSSCG00000004570;ENSSSCG00000009281;ENSSSCG00000009830;ENSSSCG00000011245;ENSSSCG00000015886;ENSSSCG00000017063;ENSSSCG00000017583;ENSSSCG00000020785;ENSSSCG00000021916;ENSSSCG00000024087;ENSSSCG00000027764;ENSSSCG00000028148;ENSSSCG00000030417;ENSSSCG00000030516	K05227+K10373+K12564+K10351+K06585+K06589+K12563+K12565+K07610+K06585+K12567+K06485+K10366+K06585+K06585
Gastric acid secretion	ko04971	1	83	144	6719	ENSSSCG00000011867	K00907
B cell receptor signaling pathway	ko04662	1	80	144	6719	ENSSSCG00000007477	K04446
Pathways in cancer	ko05200	15	382	144	6719	ENSSSCG00000000759;ENSSSCG00000002866;ENSSSCG00000004650;ENSSSCG00000006052;ENSSSCG00000007541;ENSSSCG00000010698;ENSSSCG00000011579;ENSSSCG00000014920;ENSSSCG00000016633;ENSSSCG00000022331;ENSSSCG00000024351;ENSSSCG00000024862;ENSSSCG00000027764;ENSSSCG00000028873;ENSSSCG00000029684	K00444+K09055+K04358+K02376+K04359+K05093+K08530+K02354+K05099+K04358+K05099+K04358+K06485+K04363+K05637
Hedgehog signaling pathway	ko04340	1	59	144	6719	ENSSSCG00000000759	K00444
Sphingolipid metabolism	ko00600	2	44	144	6719	ENSSSCG00000009152;ENSSSCG00000022780	K04714+K00720
Neuroactive ligand-receptor interaction	ko04080	16	340	144	6719	ENSSSCG00000000033;ENSSSCG00000001050;ENSSSCG00000001751;ENSSSCG00000004475;ENSSSCG00000005400;ENSSSCG00000011211;ENSSSCG00000011695;ENSSSCG00000011888;ENSSSCG00000016288;ENSSSCG00000016672;ENSSSCG00000021059;ENSSSCG00000022320;ENSSSCG00000025188;ENSSSCG00000026602;ENSSSCG00000030263;ENSSSCG00000030565	K05770+K05227+K04807+K04153+K05213+K08362+K04166+K04617+K04818+K04587+K04265+K04803+K05062+K04263+K04812+K05200
Toxoplasmosis	ko05145	2	141	144	6719	ENSSSCG00000027764;ENSSSCG00000029684	K06485+K05637
Rheumatoid arthritis	ko05323	2	89	144	6719	ENSSSCG00000009320;ENSSSCG00000015037	K05096+K05482
Regulation of actin cytoskeleton	ko04810	20	246	144	6719	ENSSSCG00000004650;ENSSSCG00000007541;ENSSSCG00000007799;ENSSSCG00000009830;ENSSSCG00000010144;ENSSSCG00000010698;ENSSSCG00000011245;ENSSSCG00000011867;ENSSSCG00000014088;ENSSSCG00000014994;ENSSSCG00000015886;ENSSSCG00000017054;ENSSSCG00000021916;ENSSSCG00000022331;ENSSSCG00000024862;ENSSSCG00000024960;ENSSSCG00000027764;ENSSSCG00000028873;ENSSSCG00000030417;ENSSSCG00000030516	K04358+K04359+K12758+K10351+K05699+K05093+K06585+K00907+K05767+K05450+K06589+K05749+K06585+K04358+K04358+K05450+K06485+K04363+K06585+K06585
Natural killer cell mediated cytotoxicity	ko04650	1	122	144	6719	ENSSSCG00000007477	K04446
ECM-receptor interaction	ko04512	12	110	144	6719	ENSSSCG00000006857;ENSSSCG00000011245;ENSSSCG00000015886;ENSSSCG00000021916;ENSSSCG00000023611;ENSSSCG00000025712;ENSSSCG00000026732;ENSSSCG00000027764;ENSSSCG00000029684;ENSSSCG00000030417;ENSSSCG00000030516;ENSSSCG00000030699	K06236+K06585+K06589+K06585+K06252+K06252+K06252+K06485+K05637+K06585+K06585+K06236
VEGF signaling pathway	ko04370	1	81	144	6719	ENSSSCG00000007477	K04446
GnRH signaling pathway	ko04912	1	124	144	6719	ENSSSCG00000014362	K08523
Complement and coagulation cascades	ko04610	3	76	144	6719	ENSSSCG00000000675;ENSSSCG00000001422;ENSSSCG00000013181	K01330+K01332+K04001
Cell adhesion molecules (CAMs)	ko04514	11	158	144	6719	ENSSSCG00000002642;ENSSSCG00000006862;ENSSSCG00000011245;ENSSSCG00000015445;ENSSSCG00000017277;ENSSSCG00000021916;ENSSSCG00000023743;ENSSSCG00000024790;ENSSSCG00000027764;ENSSSCG00000030417;ENSSSCG00000030516	K06809+K06527+K06585+K06756+K06471+K06585+K06087+K06809+K06485+K06585+K06585
Butirosin and neomycin biosynthesis	ko00524	1	7	144	6719	ENSSSCG00000016751	K12407
Dorso-ventral axis formation	ko04320	2	30	144	6719	ENSSSCG00000023899;ENSSSCG00000025176	K02599+K02599
Glycerolipid metabolism	ko00561	2	55	144	6719	ENSSSCG00000016302;ENSSSCG00000016539	K00901+K00011
Glycolysis / Gluconeogenesis	ko00010	6	59	144	6719	ENSSSCG00000004822;ENSSSCG00000016720;ENSSSCG00000016751;ENSSSCG00000017904;ENSSSCG00000025630;ENSSSCG00000026298	K00129+K01834+K12407+K01689+K00129+K00129
Notch signaling pathway	ko04330	4	56	144	6719	ENSSSCG00000002555;ENSSSCG00000013145;ENSSSCG00000023899;ENSSSCG00000025176	K06052+K06058+K02599+K02599
NOD-like receptor signaling pathway	ko04621	1	56	144	6719	ENSSSCG00000015037	K05482
p53 signaling pathway	ko04115	1	76	144	6719	ENSSSCG00000029521	K06509
Adherens junction	ko04520	4	87	144	6719	ENSSSCG00000003757;ENSSSCG00000010144;ENSSSCG00000016633;ENSSSCG00000024351	K06085+K05699+K05099+K05099
Protein processing in endoplasmic reticulum	ko04141	1	181	144	6719	ENSSSCG00000015025	K09542
Insulin signaling pathway	ko04910	2	165	144	6719	ENSSSCG00000010464;ENSSSCG00000016751	K07189+K12407
Tyrosine metabolism	ko00350	3	35	144	6719	ENSSSCG00000004822;ENSSSCG00000025630;ENSSSCG00000026298	K00129+K00129+K00129
PPAR signaling pathway	ko03320	1	80	144	6719	ENSSSCG00000011579	K08530
Renal cell carcinoma	ko05211	2	74	144	6719	ENSSSCG00000016633;ENSSSCG00000024351	K05099+K05099
Leukocyte transendothelial migration	ko04670	7	125	144	6719	ENSSSCG00000006862;ENSSSCG00000007799;ENSSSCG00000009830;ENSSSCG00000010144;ENSSSCG00000015688;ENSSSCG00000017277;ENSSSCG00000023743	K06527+K12758+K10351+K05699+K04189+K06471+K06087
Phenylalanine metabolism	ko00360	3	21	144	6719	ENSSSCG00000004822;ENSSSCG00000025630;ENSSSCG00000026298	K00129+K00129+K00129
Purine metabolism	ko00230	2	207	144	6719	ENSSSCG00000005627;ENSSSCG00000010497	K00939+K01510
Cytosolic DNA-sensing pathway	ko04623	1	63	144	6719	ENSSSCG00000015037	K05482
Glycosaminoglycan biosynthesis - heparan sulfate	ko00534	1	26	144	6719	ENSSSCG00000021375	K08102
Melanoma	ko05218	9	88	144	6719	ENSSSCG00000004650;ENSSSCG00000007541;ENSSSCG00000014994;ENSSSCG00000016633;ENSSSCG00000022331;ENSSSCG00000024351;ENSSSCG00000024862;ENSSSCG00000024960;ENSSSCG00000028873	K04358+K04359+K05450+K05099+K04358+K05099+K04358+K05450+K04363
Arrhythmogenic right ventricular cardiomyopathy (ARVC)	ko05412	13	89	144	6719	ENSSSCG00000000528;ENSSSCG00000009281;ENSSSCG00000010144;ENSSSCG00000011245;ENSSSCG00000015886;ENSSSCG00000017063;ENSSSCG00000017583;ENSSSCG00000020785;ENSSSCG00000021916;ENSSSCG00000027764;ENSSSCG00000028148;ENSSSCG00000030417;ENSSSCG00000030516	K12642+K12564+K05699+K06585+K06589+K12563+K12565+K07610+K06585+K06485+K10366+K06585+K06585
Pyrimidine metabolism	ko00240	1	109	144	6719	ENSSSCG00000010497	K01510
SNARE interactions in vesicular transport	ko04130	1	39	144	6719	ENSSSCG00000004125	K08487
One carbon pool by folate	ko00670	1	20	144	6719	ENSSSCG00000008961	K13403
Hepatitis C	ko05160	1	141	144	6719	ENSSSCG00000023743	K06087
ErbB signaling pathway	ko04012	2	111	144	6719	ENSSSCG00000008963;ENSSSCG00000014362	K09782+K08523
Small cell lung cancer	ko05222	2	103	144	6719	ENSSSCG00000027764;ENSSSCG00000029684	K06485+K05637
Intestinal immune network for IgA production	ko04672	1	47	144	6719	ENSSSCG00000015688	K04189
Alanine, aspartate and glutamate metabolism	ko00250	1	36	144	6719	ENSSSCG00000014012	K00820
Steroid biosynthesis	ko00100	1	21	144	6719	ENSSSCG00000013004	K00222
Glycosylphosphatidylinositol(GPI)-anchor biosynthesis	ko00563	1	29	144	6719	ENSSSCG00000016073	K05294
T cell receptor signaling pathway	ko04660	1	126	144	6719	ENSSSCG00000007477	K04446
MAPK signaling pathway	ko04010	9	313	144	6719	ENSSSCG00000004650;ENSSSCG00000007541;ENSSSCG00000010698;ENSSSCG00000010831;ENSSSCG00000014149;ENSSSCG00000016578;ENSSSCG00000022331;ENSSSCG00000024862;ENSSSCG00000028873	K04358+K04359+K05093+K04459+K04454+K04437+K04358+K04358+K04363
Glioma	ko05214	2	71	144	6719	ENSSSCG00000007541;ENSSSCG00000028873	K04359+K04363
Focal adhesion	ko04510	24	242	144	6719	ENSSSCG00000006857;ENSSSCG00000007541;ENSSSCG00000007799;ENSSSCG00000009320;ENSSSCG00000009830;ENSSSCG00000010144;ENSSSCG00000011245;ENSSSCG00000011867;ENSSSCG00000014994;ENSSSCG00000015886;ENSSSCG00000016578;ENSSSCG00000016633;ENSSSCG00000021916;ENSSSCG00000023611;ENSSSCG00000024351;ENSSSCG00000024960;ENSSSCG00000025712;ENSSSCG00000026732;ENSSSCG00000027764;ENSSSCG00000028873;ENSSSCG00000029684;…	K06236+K04359+K12758+K05096+K10351+K05699+K06585+K00907+K05450+K06589+K04437+K05099+K06585+K06252+K05099+K05450+K06252+K06252+K06485+K04363+K05637+K06585+K06585+K06236
Gap junction	ko04540	8	118	144	6719	ENSSSCG00000001006;ENSSSCG00000007541;ENSSSCG00000014994;ENSSSCG00000016215;ENSSSCG00000016216;ENSSSCG00000024960;ENSSSCG00000026022;ENSSSCG00000028873	K07375+K04359+K05450+K07374+K07374+K05450+K07375+K04363
Histidine metabolism	ko00340	3	25	144	6719	ENSSSCG00000004822;ENSSSCG00000025630;ENSSSCG00000026298	K00129+K00129+K00129
African trypanosomiasis	ko05143	2	41	144	6719	ENSSSCG00000006862;ENSSSCG00000015037	K06527+K05482
Jak-STAT signaling pathway	ko04630	2	172	144	6719	ENSSSCG00000010974;ENSSSCG00000025188	K05059+K05062
Cardiac muscle contraction	ko04260	3	81	144	6719	ENSSSCG00000004570;ENSSSCG00000004803;ENSSSCG00000009830	K10373+K12314+K10351
Retinol metabolism	ko00830	1	59	144	6719	ENSSSCG00000028996	K07249
Phagosome	ko04145	5	155	144	6719	ENSSSCG00000000675;ENSSSCG00000001006;ENSSSCG00000016215;ENSSSCG00000016216;ENSSSCG00000026022	K01330+K07375+K07374+K07374+K07375
Apoptosis	ko04210	1	111	144	6719	ENSSSCG00000021206	K04723
Amino sugar and nucleotide sugar metabolism	ko00520	2	51	144	6719	ENSSSCG00000014012;ENSSSCG00000016751	K00820+K12407
Inositol phosphate metabolism	ko00562	1	69	144	6719	ENSSSCG00000009050	K01109
Drug metabolism - cytochrome P450	ko00982	3	60	144	6719	ENSSSCG00000004822;ENSSSCG00000025630;ENSSSCG00000026298	K00129+K00129+K00129
Axon guidance	ko04360	14	158	144	6719	ENSSSCG00000005480;ENSSSCG00000006635;ENSSSCG00000007477;ENSSSCG00000008749;ENSSSCG00000009535;ENSSSCG00000011400;ENSSSCG00000011440;ENSSSCG00000014224;ENSSSCG00000014430;ENSSSCG00000015688;ENSSSCG00000016633;ENSSSCG00000017012;ENSSSCG00000024351;ENSSSCG00000027856	K07524+K06842+K04446+K06839+K05463+K06840+K06840+K06842+K07520+K04189+K05099+K06850+K05099+K06840
Glycine, serine and threonine metabolism	ko00260	2	35	144	6719	ENSSSCG00000004672;ENSSSCG00000011456	K00613+K00108
Adipocytokine signaling pathway	ko04920	1	74	144	6719	ENSSSCG00000025188	K05062
Maturity onset diabetes of the young	ko04950	1	24	144	6719	ENSSSCG00000016751	K12407
Basal cell carcinoma	ko05217	3	58	144	6719	ENSSSCG00000000759;ENSSSCG00000006052;ENSSSCG00000014920	K00444+K02376+K02354
Phosphatidylinositol signaling system	ko04070	2	109	144	6719	ENSSSCG00000009050;ENSSSCG00000016302	K01109+K00901
Salivary secretion	ko04970	1	96	144	6719	ENSSSCG00000012769	K05850
Fructose and mannose metabolism	ko00051	1	33	144	6719	ENSSSCG00000016539	K00011
Pentose and glucuronate interconversions	ko00040	1	25	144	6719	ENSSSCG00000016539	K00011
Cytokine-cytokine receptor interaction	ko04060	15	273	144	6719	ENSSSCG00000003437;ENSSSCG00000007541;ENSSSCG00000009320;ENSSSCG00000010974;ENSSSCG00000014310;ENSSSCG00000014994;ENSSSCG00000015037;ENSSSCG00000015688;ENSSSCG00000016633;ENSSSCG00000021206;ENSSSCG00000021865;ENSSSCG00000024351;ENSSSCG00000024960;ENSSSCG00000025188;ENSSSCG00000028873	K05145+K04359+K05096+K05059+K10033+K05450+K05482+K04189+K05099+K04723+K04667+K05099+K05450+K05062+K04363
Thyroid cancer	ko05216	1	27	144	6719	ENSSSCG00000011579	K08530
Systemic lupus erythematosus	ko05322	3	97	144	6719	ENSSSCG00000000675;ENSSSCG00000001422;ENSSSCG00000010144	K01330+K01332+K05699
Glycerophospholipid metabolism	ko00564	2	82	144	6719	ENSSSCG00000012182;ENSSSCG00000016302	K00968+K00901
Wnt signaling pathway	ko04310	5	153	144	6719	ENSSSCG00000000759;ENSSSCG00000006052;ENSSSCG00000007477;ENSSSCG00000010428;ENSSSCG00000014920	K00444+K02376+K04446+K02165+K02354
Renin-angiotensin system	ko04614	1	21	144	6719	ENSSSCG00000011695	K04166
Dilated cardiomyopathy	ko05414	14	106	144	6719	ENSSSCG00000004570;ENSSSCG00000009281;ENSSSCG00000009830;ENSSSCG00000011245;ENSSSCG00000015886;ENSSSCG00000017063;ENSSSCG00000017583;ENSSSCG00000020785;ENSSSCG00000021916;ENSSSCG00000024087;ENSSSCG00000027764;ENSSSCG00000028148;ENSSSCG00000030417;ENSSSCG00000030516	K10373+K12564+K10351+K06585+K06589+K12563+K12565+K07610+K06585+K12567+K06485+K10366+K06585+K06585
Tight junction	ko04530	4	139	144	6719	ENSSSCG00000007799;ENSSSCG00000009830;ENSSSCG00000010144;ENSSSCG00000023743	K12758+K10351+K05699+K06087
Malaria	ko05144	5	66	144	6719	ENSSSCG00000006862;ENSSSCG00000015037;ENSSSCG00000016633;ENSSSCG00000017277;ENSSSCG00000024351	K06527+K05482+K05099+K06471+K05099
Vascular smooth muscle contraction	ko04270	6	149	144	6719	ENSSSCG00000001050;ENSSSCG00000010447;ENSSSCG00000011695;ENSSSCG00000011867;ENSSSCG00000013408;ENSSSCG00000026602	K05227+K12313+K04166+K00907+K12333+K04263
Melanogenesis	ko04916	3	110	144	6719	ENSSSCG00000000759;ENSSSCG00000006052;ENSSSCG00000014920	K00444+K02376+K02354
Starch and sucrose metabolism	ko00500	1	59	144	6719	ENSSSCG00000016751	K12407
Bile secretion	ko04976	1	92	144	6719	ENSSSCG00000014213	K04943
Acute myeloid leukemia	ko05221	1	66	144	6719	ENSSSCG00000002866	K09055
Endocytosis	ko04144	8	234	144	6719	ENSSSCG00000001795;ENSSSCG00000009320;ENSSSCG00000010698;ENSSSCG00000015688;ENSSSCG00000016633;ENSSSCG00000016857;ENSSSCG00000024351;ENSSSCG00000028873	K11247+K05096+K05093+K04189+K05099+K12475+K05099+K04363
Pyruvate metabolism	ko00620	1	49	144	6719	ENSSSCG00000016539	K00011
Galactose metabolism	ko00052	2	31	144	6719	ENSSSCG00000016539;ENSSSCG00000016751	K00011+K12407
Metabolism of xenobiotics by cytochrome P450	ko00980	3	55	144	6719	ENSSSCG00000004822;ENSSSCG00000025630;ENSSSCG00000026298	K00129+K00129+K00129
Bacterial invasion of epithelial cells	ko05100	2	76	144	6719	ENSSSCG00000016633;ENSSSCG00000024351	K05099+K05099
Amoebiasis	ko05146	4	141	144	6719	ENSSSCG00000006857;ENSSSCG00000010144;ENSSSCG00000029684;ENSSSCG00000030699	K06236+K05699+K05637+K06236
Chemokine signaling pathway	ko04062	2	192	144	6719	ENSSSCG00000014310;ENSSSCG00000015688	K10033+K04189
Staphylococcus aureus infection	ko05150	2	43	144	6719	ENSSSCG00000000675;ENSSSCG00000001422	K01330+K01332
RNA degradation	ko03018	1	79	144	6719	ENSSSCG00000017904	K01689
Protein digestion and absorption	ko04974	7	90	144	6719	ENSSSCG00000005380;ENSSSCG00000006857;ENSSSCG00000012651;ENSSSCG00000027204;ENSSSCG00000029421;ENSSSCG00000029657;ENSSSCG00000030699	K08135+K06236+K14208+K08135+K08135+K08135+K06236
Glycosphingolipid biosynthesis - ganglio series	ko00604	1	18	144	6719	ENSSSCG00000008227	K03370
TGF-beta signaling pathway	ko04350	2	85	144	6719	ENSSSCG00000009131;ENSSSCG00000021865	K04686+K04667
Prostate cancer	ko05215	5	106	144	6719	ENSSSCG00000007541;ENSSSCG00000010698;ENSSSCG00000014994;ENSSSCG00000024960;ENSSSCG00000028873	K04359+K05093+K05450+K05450+K04363
Valine, leucine and isoleucine degradation	ko00280	1	59	144	6719	ENSSSCG00000004465	K00167
Pancreatic secretion	ko04972	1	114	144	6719	ENSSSCG00000012769	K05850
