# Supplementary material for: A potential regulatory network underlying distinct fate commitment of myogenic and adipogenic cells in skeletal muscle
Source: Sci Rep. 2017 Mar 9;7:44133. doi: 10.1038/srep44133 (PMC5343460; doi:10.1038/srep44133)
Supplement: Supplementary Table s6 [file srep44133-s5.xls]

## Sheet: Sheet1
A potential regulatory network underlying distinct fate commitment of myogenic and adipogenic cells in skeletal muscle Wenjuan Sun, Ting He, Chunfu Qin, Kai Qiu, Xin Zhang, Yanhong Luo, Defa, Li, Jingdong Yin* State Key Lab of Animal Nutrition, College of Animal Science and Biotechnology, China Agricultural University, Beijing, 100193, China * Correspondence: yinjd@cau.edu.cn
Table S6: List of DEGs between adipogenic and myogenic cells which involved in pathways included in cellular process and enviroment processing catagories.
#Pathway	#ID	GN	FDR	log2FC	regulated
Cellular process
Adherens junction	ENSSSCG00000003757	SSX2IP	0.000947462	1.08982	up
Adherens junction	ENSSSCG00000010144	ACTN2	0.000143279	1.33241	up
Adherens junction	ENSSSCG00000016633	MET	0.00121348	1.80118	up
Adherens junction	ENSSSCG00000024351	MET	0.000145198	1.88212	up
Endocytosis	ENSSSCG00000001795	SH3GL3	0.00520907	1.42125	up
Endocytosis	ENSSSCG00000009320	FLT1	0.0271873	3.00638	up
Endocytosis	ENSSSCG00000010698	FGFR2	0.000853926	-1.42196	down
Endocytosis	ENSSSCG00000015688	CXCR4	0.000103384	3.75157	up
Endocytosis	ENSSSCG00000016633	MET	0.00121348	1.80118	up
Endocytosis	ENSSSCG00000016857	DAB2	5.46882e-13	-1.09403	down
Endocytosis	ENSSSCG00000024351	MET	0.000145198	1.88212	up
Endocytosis	ENSSSCG00000028873	PDGFRA	8.56892e-18	-2.32877	down
Focal adhesion	ENSSSCG00000006857	COL11A1	9.30501e-16	1.7318	up
Focal adhesion	ENSSSCG00000007541	PDGFA	5.3865e-06	1.12466	up
Focal adhesion	ENSSSCG00000007799	MYLPF	0.000108066	1.44503	up
Focal adhesion	ENSSSCG00000009320	FLT1	0.0271873	3.00638	up
Focal adhesion	ENSSSCG00000009830	MYL2	0.0487094	2.30373	up
Focal adhesion	ENSSSCG00000010144	ACTN2	0.000143279	1.33241	up
Focal adhesion	ENSSSCG00000011245	ITGA2B	0.0172947	-1.48439	down
Focal adhesion	ENSSSCG00000011867	MLCK	0.0140686	1.32329	up
Focal adhesion	ENSSSCG00000014994	PDGFD	0.0218268	2.2475	up
Focal adhesion	ENSSSCG00000015886	ITGB6	4.70167e-06	2.14173	up
Focal adhesion	ENSSSCG00000016578	FLNC	0.000246878	1.13638	up
Focal adhesion	ENSSSCG00000016633	MET	0.00121348	1.80118	up
Focal adhesion	ENSSSCG00000021916	ITGA9	0.0422105	-2.11497	down
Focal adhesion	ENSSSCG00000023611	TNXB	0.000722342	-1.38866	down
Focal adhesion	ENSSSCG00000024351	MET	0.000145198	1.88212	up
Focal adhesion	ENSSSCG00000024960	PDGFC	6.17631e-08	1.62993	up
Focal adhesion	ENSSSCG00000025712	FN1	0.0434966	-1.51984	down
Focal adhesion	ENSSSCG00000026732	TNC	0.00109231	-1.14322	down
Focal adhesion	ENSSSCG00000027764	TRIM54	0.0492662	1.59002	up
Focal adhesion	ENSSSCG00000028873	PDGFRA	8.56892e-18	-2.32877	down
Focal adhesion	ENSSSCG00000029684	LAMA2	0.001107	-1.16259	down
Focal adhesion	ENSSSCG00000030417	CHRNB1	0.0370972	-1.88422	down
Focal adhesion	ENSSSCG00000030516	ITGA9	0.00486482	-1.60448	down
Focal adhesion	ENSSSCG00000030699	COL11A2	1.97307e-05	2.44017	up
Gap junction	ENSSSCG00000001006	TUBB2B	1.91326e-14	1.14179	up
Gap junction	ENSSSCG00000007541	PDGFA	5.3865e-06	1.12466	up
Gap junction	ENSSSCG00000014994	PDGFD	0.0218268	2.2475	up
Gap junction	ENSSSCG00000016215	TUBA4A	1.63546e-05	2.07009	up
Gap junction	ENSSSCG00000016216	TUBA1D	0.00532174	3.17023	up
Gap junction	ENSSSCG00000024960	PDGFC	6.17631e-08	1.62993	up
Gap junction	ENSSSCG00000026022	TUBB6	0.000162454	1.12199	up
Gap junction	ENSSSCG00000028873	PDGFRA	8.56892e-18	-2.32877	down
Phagosome	ENSSSCG00000000675	C1R	2.09272e-23	-1.81682	down
Phagosome	ENSSSCG00000001006	TUBB2B	1.91326e-14	1.14179	up
Phagosome	ENSSSCG00000016215	TUBA4A	1.63546e-05	2.07009	up
Phagosome	ENSSSCG00000016216	TUBA1D	0.00532174	3.17023	up
Phagosome	ENSSSCG00000026022	TUBB6	0.000162454	1.12199	up
Regulation of actin cytoskeleton	ENSSSCG00000004650	FGF7	0.0317608	-1.37346	down
Regulation of actin cytoskeleton	ENSSSCG00000007541	PDGFA	5.3865e-06	1.12466	up
Regulation of actin cytoskeleton	ENSSSCG00000007799	MYLPF	0.000108066	1.44503	up
Regulation of actin cytoskeleton	ENSSSCG00000009830	MYL2	0.0487094	2.30373	up
Regulation of actin cytoskeleton	ENSSSCG00000010144	ACTN2	0.000143279	1.33241	up
Regulation of actin cytoskeleton	ENSSSCG00000010698	FGFR2	0.000853926	-1.42196	down
Regulation of actin cytoskeleton	ENSSSCG00000011245	ITGA2B	0.0172947	-1.48439	down
Regulation of actin cytoskeleton	ENSSSCG00000011867	MLCK	0.0140686	1.32329	up
Regulation of actin cytoskeleton	ENSSSCG00000014088	IQGAP2	0.0255381	-1.34328	down
Regulation of actin cytoskeleton	ENSSSCG00000014994	PDGFD	0.0218268	2.2475	up
Regulation of actin cytoskeleton	ENSSSCG00000015886	ITGB6	4.70167e-06	2.14173	up
Regulation of actin cytoskeleton	ENSSSCG00000017054	CYFIP2	3.12381e-07	1.45681	up
Regulation of actin cytoskeleton	ENSSSCG00000021916	ITGA9	0.0422105	-2.11497	down
Regulation of actin cytoskeleton	ENSSSCG00000022331	FGF13	3.8713e-05	1.56092	up
Regulation of actin cytoskeleton	ENSSSCG00000024862	FGF11	0.000442962	1.03519	up
Regulation of actin cytoskeleton	ENSSSCG00000024960	PDGFC	6.17631e-08	1.62993	up
Regulation of actin cytoskeleton	ENSSSCG00000027764	TRIM54	0.0492662	1.59002	up
Regulation of actin cytoskeleton	ENSSSCG00000028873	PDGFRA	8.56892e-18	-2.32877	down
Regulation of actin cytoskeleton	ENSSSCG00000030417	ITGA9	0.0370972	-1.88422	down
Regulation of actin cytoskeleton	ENSSSCG00000030516	ITGA2	0.00486482	-1.60448	down
Tight junction	ENSSSCG00000007799	MYLPF	0.000108066	1.44503	up
Tight junction	ENSSSCG00000009830	MYL2	0.0487094	2.30373	up
Tight junction	ENSSSCG00000010144	ACTN2	0.000143279	1.33241	up
Tight junction	ENSSSCG00000023743	CLDN6	1.7598e-10	2.00626	up
Enviromental processing
Calcium signaling pathway	ENSSSCG00000001518	IP3R	0.046831	0.40637	up
Calcium signaling pathway	ENSSSCG00000002961	RYR1	0.0158225	1.80205	up
Calcium signaling pathway	ENSSSCG00000011695	AGTR1	8.74113e-07	-1.50015	down
Calcium signaling pathway	ENSSSCG00000011867	MLCK	0.0140686	1.32329	up
Calcium signaling pathway	ENSSSCG00000012769	ATP2B3	0.00865629	3.8076	up
Calcium signaling pathway	ENSSSCG00000028873	PDGFRα	8.56892e-18	-2.32877	down
Cell adhesion molecules (CAMs)	ENSSSCG00000002642	CDH15	0.0111863	2.34623	up
Cell adhesion molecules (CAMs)	ENSSSCG00000006862	VCAM1	0.0466524	-2.69988	down
Cell adhesion molecules (CAMs)	ENSSSCG00000011245	ITGA2B	0.0172947	-1.48439	down
Cell adhesion molecules (CAMs)	ENSSSCG00000015445	NRCAM	0.00152039	2.32975	up
Cell adhesion molecules (CAMs)	ENSSSCG00000017277	PECAM1	0.0158225	-1.10195	down
Cell adhesion molecules (CAMs)	ENSSSCG00000021916	ITGA9	0.0422105	-2.11497	down
Cell adhesion molecules (CAMs)	ENSSSCG00000023743	CLDN6	1.7598e-10	2.00626	up
Cell adhesion molecules (CAMs)	ENSSSCG00000024790	CDH2	0.0052603	2.56706	up
Cell adhesion molecules (CAMs)	ENSSSCG00000027764	TRIM54	0.0492662	1.59002	up
Cell adhesion molecules (CAMs)	ENSSSCG00000030417	ITGA9	0.0370972	-1.88422	down
Cell adhesion molecules (CAMs)	ENSSSCG00000030516	ITGA2	0.00486482	-1.60448	down
Cytokine-cytokine receptor interaction	ENSSSCG00000003437	TNFRSF8	5.47628e-17	-1.83658	down
Cytokine-cytokine receptor interaction	ENSSSCG00000007541	PDGFA	5.3865e-06	1.12466	up
Cytokine-cytokine receptor interaction	ENSSSCG00000009320	FLT1	0.0271873	3.00638	up
Cytokine-cytokine receptor interaction	ENSSSCG00000010974	CNTFR	0.000408	-2.29903	down
Cytokine-cytokine receptor interaction	ENSSSCG00000014310	CXCL14	0.0384857	-1.89986	down
Cytokine-cytokine receptor interaction	ENSSSCG00000014994	PDGFD	0.0218268	2.2475	up
Cytokine-cytokine receptor interaction	ENSSSCG00000015037	IL18	0.00545648	1.60795	up
Cytokine-cytokine receptor interaction	ENSSSCG00000015688	CXCR4	0.000103384	3.75157	up
Cytokine-cytokine receptor interaction	ENSSSCG00000016633	MET	0.00121348	1.80118	up
Cytokine-cytokine receptor interaction	ENSSSCG00000021206	IL1RAP	0.0124715	1.10524	up
Cytokine-cytokine receptor interaction	ENSSSCG00000021865	INHBA	9.13484e-05	1.84368	up
Cytokine-cytokine receptor interaction	ENSSSCG00000024351	MET	0.000145198	1.88212	up
Cytokine-cytokine receptor interaction	ENSSSCG00000024960	PDGFC	6.17631e-08	1.62993	up
Cytokine-cytokine receptor interaction	ENSSSCG00000025188	LEPR	4.1259e-08	2.57605	up
Cytokine-cytokine receptor interaction	ENSSSCG00000028873	PDGFRα	8.56892e-18	-2.32877	down
ECM-receptor interaction	ENSSSCG00000006857	COL11A1	9.30501e-16	1.7318	up
ECM-receptor interaction	ENSSSCG00000011245	ITGA2B	0.0172947	-1.48439	down
ECM-receptor interaction	ENSSSCG00000015886	ITGB6	4.70167e-06	2.14173	up
ECM-receptor interaction	ENSSSCG00000021916	ITGA9	0.0422105	-2.11497	down
ECM-receptor interaction	ENSSSCG00000023611	TNXB	0.000722342	-1.38866	down
ECM-receptor interaction	ENSSSCG00000025712	FN1	0.0434966	-1.51984	down
ECM-receptor interaction	ENSSSCG00000026732	TNC	0.00109231	-1.14322	down
ECM-receptor interaction	ENSSSCG00000027764	TRIM54	0.0492662	1.59002	up
ECM-receptor interaction	ENSSSCG00000029684	LAMA2	0.001107	-1.16259	down
ECM-receptor interaction	ENSSSCG00000030417	ITGA9	0.0370972	-1.88422	down
ECM-receptor interaction	ENSSSCG00000030516	ITGA2	0.00486482	-1.60448	down
ECM-receptor interaction	ENSSSCG00000030699	COL11A2	1.97307e-05	2.44017	up
ErbB signaling pathway	ENSSSCG00000008963	AREG	0.0325754	2.20455	up
ErbB signaling pathway	ENSSSCG00000014362	HBEGF	0.00423566	1.20267	up
MAPK signaling pathway	ENSSSCG00000004650	FGF7	0.0317608	-1.37346	down
MAPK signaling pathway	ENSSSCG00000007541	PDGFA	5.3865e-06	1.12466	up
MAPK signaling pathway	ENSSSCG00000010698	FGFR2	0.000853926	-1.42196	down
MAPK signaling pathway	ENSSSCG00000010831	DUSP10	0.00158644	2.06682	up
MAPK signaling pathway	ENSSSCG00000014149	MEF2C	5.35743e-10	1.35663	up
MAPK signaling pathway	ENSSSCG00000016578	FLNC	0.000246878	1.13638	up
MAPK signaling pathway	ENSSSCG00000022331	FGF13	3.8713e-05	1.56092	up
MAPK signaling pathway	ENSSSCG00000024862	FGF11	0.000442962	1.03519	up
MAPK signaling pathway	ENSSSCG00000028873	PDGFRA	8.56892e-18	-2.32877	down
Neuroactive ligand-receptor interaction	ENSSSCG00000000033	TSPO	0.00260094	1.31441	up
Neuroactive ligand-receptor interaction	ENSSSCG00000001050	EDN1	0.0406641	2.21017	up
Neuroactive ligand-receptor interaction	ENSSSCG00000001751	CHRNA5	0.006089	2.77209	up
Neuroactive ligand-receptor interaction	ENSSSCG00000004475	HTR1B	0.0346464	1.06604	up
Neuroactive ligand-receptor interaction	ENSSSCG00000005400	GRIN3A	0.00174729	-1.14631	down
Neuroactive ligand-receptor interaction	ENSSSCG00000011211	THRB	1.1874e-06	1.67199	up
Neuroactive ligand-receptor interaction	ENSSSCG00000011695	AGTR1	8.74113e-07	-1.50015	down
Neuroactive ligand-receptor interaction	ENSSSCG00000011888	GPR156	0.000280233	1.3283	up
Neuroactive ligand-receptor interaction	ENSSSCG00000016288	CHRNG	0.00932281	2.20667	up
Neuroactive ligand-receptor interaction	ENSSSCG00000016672	ADCYAP1R1	7.21483e-07	-2.33045	down
Neuroactive ligand-receptor interaction	ENSSSCG00000021059	ADORA1	0.00256344	2.22552	up
Neuroactive ligand-receptor interaction	ENSSSCG00000022320	CHRNA1	0.00196143	2.36869	up
Neuroactive ligand-receptor interaction	ENSSSCG00000025188	LEPR	4.1259e-08	2.57605	up
Neuroactive ligand-receptor interaction	ENSSSCG00000026602	PTGIR	2.5427e-05	-1.62141	down
Neuroactive ligand-receptor interaction	ENSSSCG00000030263	CHRNB1	0.0426805	1.31266	up
Neuroactive ligand-receptor interaction	ENSSSCG00000030565	GRIA4	0.000144254	2.50788	up
Notch signaling pathway	ENSSSCG00000002555	JAG2	0.00875885	1.98965	up
Notch signaling pathway	ENSSSCG00000013145	DTX4	0.0162271	1.6032	up
Notch signaling pathway	ENSSSCG00000023899	NOTCH3	0.00290336	1.4485	up
Notch signaling pathway	ENSSSCG00000025176	COL1A1	0.00283473	1.39925	up
Wnt signaling pathway	ENSSSCG00000000759	WNT5B	0.000411451	1.73159	up
Wnt signaling pathway	ENSSSCG00000006052	FZD6	6.90245e-17	2.91215	up
Wnt signaling pathway	ENSSSCG00000007477	NFATC2	0.0139851	1.02803	up
Wnt signaling pathway	ENSSSCG00000010428	DKK1	0.000540789	3.26371	up
Wnt signaling pathway	ENSSSCG00000014920	FZD4	0.000347132	-1.02779	down
